# Supplementary material for: N-[4-(4-Chloro­benzene­sulfonamido)­phenyl­sulfon­yl]acetamide
Source: Acta Crystallogr Sect E Struct Rep Online. 2012 May 26;68(Pt 6):o1913. doi: 10.1107/S1600536812023434 (PMC3379469; doi:10.1107/S1600536812023434)
Supplement: Supplementary file 2 [file e-68-o1913-Isup2.hkl]

# 
# h,k,l, Fc-squared, Fo-squared, sigma(Fo-squared) and status flag 
# 
data_I
_shelx_title ' SSM_2_5_CL_0m in P2(1)/n' 
_shelx_refln_list_code          4 
_shelx_F_calc_maximum      174.70 
_exptl_crystal_F_000       800.00 
_reflns_d_resolution_high  0.7494 
 
loop_ 
 _symmetry_equiv_pos_as_xyz 
 'x, y, z' 
 '-x+1/2, y+1/2, -z+1/2' 
 '-x, -y, -z' 
 'x-1/2, -y-1/2, z-1/2' 
 
_cell_length_a     9.7452 
_cell_length_b     9.9905 
_cell_length_c    17.3968 
_cell_angle_alpha  90.000 
_cell_angle_beta   99.870 
_cell_angle_gamma  90.000 
 
_shelx_F_squared_multiplier     1.000 
 
loop_ 
 _refln_index_h 
 _refln_index_k 
 _refln_index_l 
 _refln_F_squared_calc 
 _refln_F_squared_meas 
 _refln_F_squared_sigma 
 _refln_observed_status 
   2   0   0      119.30      112.59      3.15 o 
   4   0   0        7.01       -0.54      1.82 o 
   6   0   0       26.86       35.98      4.98 o 
   8   0   0     1407.25     1402.66     30.12 o 
  10   0   0      111.09       97.71      9.96 o 
  12   0   0      333.52      356.09     17.82 o 
   1   1   0     1578.33     1557.27     14.05 o 
   2   1   0     8007.37     7931.93     51.11 o 
   3   1   0     3846.96     4068.14     29.19 o 
   4   1   0       11.69        5.38      1.38 o 
   5   1   0       11.98        4.75      2.32 o 
   6   1   0        0.23       -1.40      2.23 o 
   7   1   0      110.22      114.40      4.22 o 
   8   1   0      987.22      980.20     18.57 o 
   9   1   0      105.45       98.58      6.67 o 
  10   1   0      308.54      319.27     10.68 o 
  11   1   0      114.89      125.81      8.27 o 
  12   1   0       90.97       75.91     12.15 o 
   0   2   0     4101.64     4326.92     63.20 o 
   1   2   0      552.97      541.36     22.80 o 
   2   2   0     7078.12     7383.96     50.45 o 
   3   2   0      709.82      796.16      6.55 o 
   4   2   0     5219.38     5670.57     38.13 o 
   5   2   0      159.65      170.10      4.67 o 
   6   2   0      164.05      156.97      5.90 o 
   7   2   0     1429.83     1447.79     17.91 o 
   8   2   0      127.24      123.02      5.34 o 
   9   2   0      903.90      926.05     14.11 o 
  10   2   0       79.65       87.00      6.74 o 
  11   2   0      140.65      150.59     13.04 o 
  12   2   0        0.12      -10.17     13.50 o 
   1   3   0    17618.38    17251.04    193.36 o 
   2   3   0     2169.44     2390.80     20.23 o 
   3   3   0      673.43      769.00      6.73 o 
   4   3   0     2890.02     3069.09     20.59 o 
   5   3   0      148.91      143.78      4.60 o 
   6   3   0      524.57      572.36     10.52 o 
   7   3   0      145.03      138.33      5.37 o 
   8   3   0      813.51      789.14     12.54 o 
   9   3   0       89.75       87.50      4.99 o 
  10   3   0      537.30      523.96     19.93 o 
  11   3   0      508.01      512.39     20.89 o 
  12   3   0        3.27       -6.63      6.63 o 
   0   4   0       90.00       57.09      8.25 o 
   1   4   0      460.47      532.77      9.84 o 
   2   4   0      181.80      213.32      3.30 o 
   3   4   0     2025.32     2096.98     18.00 o 
   4   4   0     1878.52     1990.82     19.29 o 
   5   4   0       38.20       52.54      2.35 o 
   6   4   0     1169.28     1143.33     18.71 o 
   7   4   0      193.77      197.84      5.78 o 
   8   4   0        8.82        8.67      2.74 o 
   9   4   0      267.14      272.21     14.00 o 
  10   4   0      317.10      288.03     15.25 o 
  11   4   0      225.79      217.55     15.37 o 
  12   4   0      135.38      164.18     15.90 o 
   1   5   0     2186.82     2186.56     31.59 o 
   2   5   0       11.63       16.81      2.51 o 
   3   5   0     1130.83     1211.54     11.87 o 
   4   5   0      627.22      650.33     12.10 o 
   5   5   0       34.30       36.65      3.22 o 
   6   5   0       21.15       18.59      3.92 o 
   7   5   0        0.69        1.89      3.69 o 
   8   5   0        5.15       20.84      7.81 o 
   9   5   0        5.06        3.28      5.83 o 
  10   5   0       45.73       33.11      8.03 o 
  11   5   0        5.79        8.22      7.51 o 
   0   6   0     1125.76     1048.02     34.79 o 
   1   6   0      420.05      424.49     16.10 o 
   2   6   0      882.48      814.93     12.34 o 
   3   6   0     3771.98     3846.40     33.29 o 
   4   6   0        0.13        0.51      1.82 o 
   5   6   0      779.74      816.40     16.25 o 
   6   6   0       44.81       60.21      5.42 o 
   7   6   0       77.53       85.60      5.76 o 
   8   6   0        9.54        7.00      4.39 o 
   9   6   0      224.15      199.46     15.60 o 
  10   6   0       72.31       74.16     10.03 o 
  11   6   0        0.53        0.05      7.20 o 
   1   7   0     1114.27     1023.89     20.71 o 
   2   7   0       72.97       60.16      2.90 o 
   3   7   0       22.28       23.27      2.06 o 
   4   7   0      124.96      127.62      4.34 o 
   5   7   0      770.46      772.46     13.12 o 
   6   7   0       43.54       41.21      5.07 o 
   7   7   0      534.07      590.86     15.65 o 
   8   7   0      241.39      232.00     11.03 o 
   9   7   0       19.39       17.71      6.78 o 
  10   7   0        3.79       -2.23      6.14 o 
   0   8   0      563.42      557.56     20.02 o 
   1   8   0        6.36        4.09      3.89 o 
   2   8   0      237.23      216.37      6.17 o 
   3   8   0        0.03        0.54      1.82 o 
   4   8   0       51.44       51.65      4.09 o 
   5   8   0        0.61        0.31      2.98 o 
   6   8   0       69.08       77.67      6.49 o 
   7   8   0      168.83      155.08     11.10 o 
   8   8   0       44.38       39.31      7.85 o 
   9   8   0        6.85        3.90      6.36 o 
  10   8   0      117.17      111.08     11.88 o 
   1   9   0      562.30      536.35     16.31 o 
   2   9   0      159.76      169.62      4.22 o 
   3   9   0      371.10      348.50     12.99 o 
   4   9   0      655.05      683.24     12.98 o 
   5   9   0       71.54       72.51      6.50 o 
   6   9   0        5.98        0.88      4.25 o 
   7   9   0       36.10       43.94      7.46 o 
   8   9   0       37.70       41.62      7.03 o 
   9   9   0        3.05        4.31      5.81 o 
   0  10   0      269.41      296.95     24.30 o 
   1  10   0       56.62       67.01      8.26 o 
   2  10   0      293.87      301.11     10.30 o 
   3  10   0      149.71      162.15      7.88 o 
   4  10   0      164.92      157.08      7.28 o 
   5  10   0       30.53       33.55      5.01 o 
   6  10   0      366.91      368.74     13.13 o 
   7  10   0      112.10      105.94      9.11 o 
   8  10   0        4.63        9.20      6.17 o 
   1  11   0       55.42       63.84      5.76 o 
   2  11   0        8.35        6.35      3.07 o 
   3  11   0        0.12       -0.75      3.19 o 
   4  11   0      445.03      459.58     12.03 o 
   5  11   0       48.52       58.45      6.13 o 
   6  11   0       42.05       30.68      5.86 o 
   7  11   0      130.14      156.21     10.90 o 
   0  12   0       75.62       74.81     12.61 o 
   1  12   0        0.23        1.57      3.20 o 
   2  12   0       60.98       56.35      5.01 o 
   3  12   0      213.56      234.92      9.06 o 
   4  12   0       95.63      104.93      7.29 o 
   5  12   0       44.27       46.47      6.09 o 
   1  13   0       44.56       46.90      8.47 o 
   2  13   0      328.98      354.10     10.70 o 
 -11   0   1       19.30        6.90      6.04 o 
  -9   0   1        7.89        9.96      6.30 o 
  -7   0   1     1729.13     1686.29     32.77 o 
  -5   0   1      258.22      184.62      8.06 o 
  -3   0   1      782.39      700.17     13.51 o 
   3   0   1      185.12      192.18      5.97 o 
   5   0   1      152.83      143.41      7.42 o 
   7   0   1     1667.52     1701.84     33.09 o 
   9   0   1       96.07       89.15     17.10 o 
  11   0   1      297.73      324.14     23.40 o 
 -12   1   1       89.46      102.09     11.55 o 
 -11   1   1       87.50       93.29      7.30 o 
 -10   1   1      761.25      739.19     15.92 o 
  -9   1   1      248.77      239.83     11.35 o 
  -8   1   1      714.65      717.40     14.17 o 
  -7   1   1       42.50       40.51      5.42 o 
  -6   1   1       10.57       12.94      2.07 o 
  -5   1   1      801.31      762.61     10.15 o 
  -4   1   1        1.46       -1.04      1.04 o 
  -3   1   1      727.10      655.98      6.05 o 
  -2   1   1     1616.47     1674.72     11.29 o 
  -1   1   1      343.10      314.01      3.31 o 
   1   1   1    14935.52    13533.21    244.73 o 
   2   1   1    14262.56    14129.19    108.27 o 
   3   1   1     5547.44     5497.30     36.62 o 
   4   1   1     4857.94     4880.24     33.40 o 
   5   1   1      151.64      136.89      4.12 o 
   6   1   1      342.02      415.35     10.13 o 
   7   1   1        3.03        2.57      3.06 o 
   8   1   1      556.10      535.81     12.30 o 
   9   1   1      488.24      464.86     11.95 o 
  10   1   1       53.89       53.53      8.05 o 
  11   1   1        5.04        4.01      4.45 o 
  12   1   1        4.70        3.15      7.31 o 
 -12   2   1       13.52       -1.65     10.65 o 
 -11   2   1        0.29       -0.32      6.25 o 
 -10   2   1      125.84      116.38      7.32 o 
  -9   2   1      359.11      330.81      9.96 o 
  -8   2   1       40.93       40.12      3.61 o 
  -7   2   1     1691.60     1633.58     19.50 o 
  -6   2   1      428.66      436.16      9.74 o 
  -5   2   1      270.39      291.95      5.22 o 
  -4   2   1        1.29        1.66      1.04 o 
  -3   2   1      745.44      684.01      6.14 o 
  -2   2   1      113.14       72.61      2.13 o 
  -1   2   1    23620.59    22719.79    180.36 o 
   0   2   1     3604.62     3569.27     43.45 o 
   1   2   1       54.25       38.44      2.19 o 
   2   2   1    30519.40    29311.98    202.40 o 
   3   2   1     1132.27     1055.84      8.19 o 
   4   2   1     1230.80     1247.41     14.15 o 
   5   2   1     1977.69     1922.97     20.80 o 
   6   2   1       13.78        4.89      2.72 o 
   7   2   1      156.21      147.32      9.81 o 
   8   2   1      481.27      465.90      9.24 o 
   9   2   1      289.72      296.87      7.52 o 
  10   2   1       16.68       15.00      4.42 o 
  11   2   1       66.48       70.66      7.96 o 
  12   2   1       25.55       24.90      8.48 o 
 -12   3   1       13.45        4.38      8.40 o 
 -11   3   1        0.03       11.55      7.08 o 
 -10   3   1        2.69        0.01      5.93 o 
  -9   3   1      546.53      533.61     11.97 o 
  -8   3   1       66.93       61.08      4.22 o 
  -7   3   1      219.88      203.47      6.02 o 
  -6   3   1     2932.82     2891.69     29.70 o 
  -5   3   1       31.95       40.39      2.04 o 
  -4   3   1     1998.58     1920.91     14.57 o 
  -3   3   1      382.10      482.03      5.70 o 
  -2   3   1     1828.13     1792.78     15.67 o 
  -1   3   1      169.76      155.64      3.38 o 
   0   3   1        5.29        6.54      1.90 o 
   1   3   1        1.30        4.77      1.18 o 
   2   3   1     3421.00     3533.41     27.18 o 
   3   3   1     3614.80     3611.63     26.35 o 
   4   3   1      630.08      655.70      6.97 o 
   5   3   1      243.10      251.49      7.60 o 
   6   3   1     2066.36     2123.91     25.83 o 
   7   3   1      772.62      758.67     14.89 o 
   8   3   1      315.13      322.39      7.99 o 
   9   3   1       89.89       83.99      5.90 o 
  10   3   1       27.69       14.52      6.99 o 
  11   3   1       34.07       32.00      8.48 o 
  12   3   1      261.84      305.54     18.54 o 
 -12   4   1        0.63       15.27      8.10 o 
 -11   4   1        8.51        7.49      7.10 o 
 -10   4   1      199.75      146.90     14.10 o 
  -9   4   1      213.53      210.74     32.54 o 
  -8   4   1       21.06       17.06      2.89 o 
  -7   4   1       41.09       54.38      3.64 o 
  -6   4   1      243.01      247.68      5.80 o 
  -5   4   1        2.43        8.68      1.84 o 
  -4   4   1     3403.69     3565.12     29.28 o 
  -3   4   1       52.03       72.67      2.74 o 
  -2   4   1      161.91      193.42      5.76 o 
  -1   4   1     1272.26     1299.92     20.48 o 
   0   4   1     2579.01     2697.00     28.40 o 
   1   4   1      920.37      910.81     10.30 o 
   2   4   1     2352.07     2288.13     25.36 o 
   3   4   1     7546.64     7982.57     59.87 o 
   4   4   1     1959.97     1978.32     16.01 o 
   5   4   1      317.89      345.79      9.96 o 
   6   4   1       16.20       17.10      4.29 o 
   7   4   1       88.74       85.13      9.20 o 
   8   4   1      241.75      225.72      7.80 o 
   9   4   1      197.45      186.37     12.93 o 
  10   4   1        7.10        9.48      6.25 o 
  11   4   1        4.74        9.63      8.25 o 
  12   4   1      204.55      188.36     15.80 o 
 -11   5   1      479.35      476.38     20.46 o 
 -10   5   1       62.00       66.70      9.32 o 
  -9   5   1      120.91      129.89     11.03 o 
  -8   5   1     1133.48     1124.50     39.80 o 
  -7   5   1      185.15      179.13      8.36 o 
  -6   5   1     1320.88     1329.49     20.95 o 
  -5   5   1      185.63      185.76      5.06 o 
  -4   5   1        0.00        2.32      1.89 o 
  -3   5   1      775.16      867.53     10.28 o 
  -2   5   1     2893.00     3185.11     34.00 o 
  -1   5   1      876.07      955.72     21.95 o 
   0   5   1      228.65      214.72      8.19 o 
   1   5   1     1566.20     1654.72     23.25 o 
   2   5   1      341.51      337.46      6.15 o 
   3   5   1     2475.16     2549.67     23.07 o 
   4   5   1      994.72      972.04     13.20 o 
   5   5   1      715.94      735.44     11.16 o 
   6   5   1      637.06      599.84     13.37 o 
   7   5   1      362.61      321.23     13.37 o 
   8   5   1        1.18       -0.37      5.53 o 
   9   5   1      170.94      150.43     13.95 o 
  10   5   1      119.90      142.61     16.95 o 
  11   5   1        6.19       15.66      7.77 o 
 -11   6   1        1.14       13.95      7.64 o 
 -10   6   1       35.62       42.84      8.59 o 
  -9   6   1       10.71        2.61      6.90 o 
  -8   6   1      222.20      199.60     10.50 o 
  -7   6   1      105.02      115.57      6.38 o 
  -6   6   1        6.47        3.12      3.72 o 
  -5   6   1     1350.13     1305.09     20.82 o 
  -4   6   1      106.54      112.60      4.13 o 
  -3   6   1      663.90      634.25      7.99 o 
  -2   6   1      701.20      670.11      9.90 o 
  -1   6   1     1102.93     1100.27     21.07 o 
   0   6   1      100.68       91.73      7.06 o 
   1   6   1      469.27      494.04     11.17 o 
   2   6   1      518.73      468.03      7.68 o 
   3   6   1       14.76       21.47      3.14 o 
   4   6   1      272.35      291.90      5.92 o 
   5   6   1      192.04      194.42      7.49 o 
   6   6   1       73.35       66.59      5.77 o 
   7   6   1      701.68      669.34     19.61 o 
   8   6   1       42.51       39.55      5.89 o 
   9   6   1        0.19        0.93      5.68 o 
  10   6   1      160.60      183.78     17.55 o 
  11   6   1        4.65        3.23      6.89 o 
 -10   7   1       48.16       42.05     11.85 o 
  -9   7   1        0.09       -5.41      5.41 o 
  -8   7   1       85.23       78.32      7.53 o 
  -7   7   1      504.51      471.64     11.84 o 
  -6   7   1       12.62        2.58      3.29 o 
  -5   7   1      422.49      431.73      8.91 o 
  -4   7   1      199.03      173.23      4.60 o 
  -3   7   1        0.55        0.82      1.51 o 
  -2   7   1      875.55      872.18     11.79 o 
  -1   7   1      976.59      990.51     26.85 o 
   0   7   1     1067.66     1064.11     21.75 o 
   1   7   1     2123.25     2079.62     34.14 o 
   2   7   1       37.89       37.71      3.19 o 
   3   7   1      361.26      329.04      6.79 o 
   4   7   1       22.58       22.17      2.57 o 
   5   7   1      118.92      131.20      6.14 o 
   6   7   1      520.28      554.62     13.90 o 
   7   7   1       66.13       58.93      7.60 o 
   8   7   1      130.58      115.96     22.35 o 
   9   7   1       52.68       57.80     16.80 o 
  10   7   1        2.26        4.70      6.32 o 
 -10   8   1      151.87      148.45     13.36 o 
  -9   8   1      209.16      213.69     14.62 o 
  -8   8   1      234.40      215.88     16.99 o 
  -7   8   1      403.74      362.56     13.59 o 
  -6   8   1       18.35        8.41      3.75 o 
  -5   8   1        0.54       -2.87      2.87 o 
  -4   8   1      338.75      356.64      7.91 o 
  -3   8   1        1.99        3.51      1.83 o 
  -2   8   1      212.32      209.49      6.40 o 
  -1   8   1       35.88       39.20      4.05 o 
   0   8   1      241.18      251.25     11.49 o 
   1   8   1       75.48       76.00      4.49 o 
   2   8   1       11.73        8.84      2.51 o 
   3   8   1      845.39      791.72      9.50 o 
   4   8   1      183.06      183.45      6.50 o 
   5   8   1      435.90      457.89     10.30 o 
   6   8   1       95.62      100.49      6.68 o 
   7   8   1       44.35       59.04      7.72 o 
   8   8   1      568.12      536.56     19.51 o 
   9   8   1       33.33       43.52      8.24 o 
  10   8   1       27.26       28.94      8.48 o 
  -9   9   1      122.70      134.91     17.24 o 
  -8   9   1       35.71       38.90      9.73 o 
  -7   9   1       26.53       14.71      5.35 o 
  -6   9   1       24.41       18.23      5.00 o 
  -5   9   1       14.28       17.41      3.66 o 
  -4   9   1      417.37      423.45      9.49 o 
  -3   9   1      210.66      204.98      6.34 o 
  -2   9   1      162.07      165.06      6.87 o 
  -1   9   1     1150.40     1144.78     15.73 o 
   0   9   1      613.98      590.10     12.38 o 
   1   9   1        7.85        2.75      3.66 o 
   2   9   1       64.32       71.33      6.77 o 
   3   9   1      539.70      525.29      9.90 o 
   4   9   1        9.24       10.58      3.30 o 
   5   9   1      156.71      170.71      7.18 o 
   6   9   1       87.04       86.28      7.44 o 
   7   9   1        2.43       -4.49      4.49 o 
   8   9   1       12.21       14.03      6.00 o 
   9   9   1       30.46       26.69     12.23 o 
  -8  10   1       20.56       10.93      7.88 o 
  -7  10   1        7.48        2.96      5.26 o 
  -6  10   1       27.73       23.96      5.09 o 
  -5  10   1      298.07      292.67     15.91 o 
  -4  10   1       20.66       30.60      4.39 o 
  -3  10   1        2.65        5.93      3.01 o 
  -2  10   1        0.09       -1.86      2.42 o 
  -1  10   1      366.58      384.49     10.56 o 
   0  10   1      420.92      452.48     16.58 o 
   1  10   1       75.40       71.99     12.44 o 
   2  10   1       88.79       87.27      4.38 o 
   3  10   1       21.00       22.56      4.31 o 
   4  10   1        0.03       -3.20      3.20 o 
   5  10   1      106.05       98.88      6.99 o 
   6  10   1        3.65       -0.01      4.63 o 
   7  10   1       95.29      119.03      9.74 o 
   8  10   1      135.42      102.32      9.68 o 
  -7  11   1       34.24       27.43      6.70 o 
  -6  11   1        1.09       -3.06      4.29 o 
  -5  11   1      256.70      283.73     10.54 o 
  -4  11   1        2.84        2.55      3.64 o 
  -3  11   1      364.64      378.08     26.28 o 
  -2  11   1       27.62       23.75      3.39 o 
  -1  11   1      232.74      229.02     10.07 o 
   0  11   1      104.39       99.36      6.39 o 
   1  11   1        0.13       -0.79      3.71 o 
   2  11   1       40.37       44.56      3.99 o 
   3  11   1        9.87        8.07      3.56 o 
   4  11   1       45.31       61.59      5.66 o 
   5  11   1       90.11       88.02      7.03 o 
   6  11   1       86.62       91.73     16.18 o 
   7  11   1      167.26      167.86     11.46 o 
  -5  12   1       15.36        5.96      4.76 o 
  -4  12   1       53.51       57.32      5.82 o 
  -3  12   1      305.67      305.69     13.48 o 
  -2  12   1        0.23       -1.77      6.23 o 
  -1  12   1       26.26       30.20      5.47 o 
   0  12   1       16.78       28.51      4.63 o 
   1  12   1       60.29       67.69      7.00 o 
   2  12   1       15.60       14.10      3.65 o 
   3  12   1       13.83       23.31      4.43 o 
   4  12   1       90.36      107.81      8.05 o 
   5  12   1       76.52       64.12      7.36 o 
  -2  13   1       58.39       53.58      8.40 o 
  -1  13   1       82.21       86.52      7.32 o 
   0  13   1        5.69       -0.33      4.74 o 
   1  13   1        3.58        1.98      4.63 o 
   2  13   1        1.49        3.67      5.51 o 
 -12   0   2        1.68       -9.01     12.00 o 
 -10   0   2      641.24      639.43     20.67 o 
  -8   0   2       60.67       70.91     10.50 o 
  -6   0   2     1151.10     1118.42     25.95 o 
  -4   0   2     7237.30     7254.24     90.70 o 
  -2   0   2     1889.15     1955.79     20.66 o 
   2   0   2        5.89       10.25      1.64 o 
   4   0   2     3130.65     3204.15     47.82 o 
   6   0   2       45.46       33.60      5.09 o 
   8   0   2      202.02      225.25     11.77 o 
  10   0   2        0.93        2.08      8.10 o 
  12   0   2       61.69       74.09     15.00 o 
 -12   1   2       44.43       46.79      9.42 o 
 -11   1   2       44.05       51.72      8.78 o 
 -10   1   2      766.37      788.20     16.38 o 
  -9   1   2       38.47       42.60      5.41 o 
  -8   1   2      335.67      339.21      9.58 o 
  -7   1   2       20.21       19.20      3.44 o 
  -6   1   2       80.09       81.42      7.97 o 
  -5   1   2      225.89      219.95      5.03 o 
  -4   1   2      288.86      233.34      3.66 o 
  -3   1   2      306.10      311.93      3.67 o 
  -2   1   2      863.01      878.19      6.08 o 
  -1   1   2    12787.89    12269.84    110.56 o 
   0   1   2        2.00       -0.44      0.46 o 
   1   1   2    28743.32    25648.91    551.88 o 
   2   1   2     1975.51     1835.35     13.96 o 
   3   1   2     1265.14     1362.95     11.45 o 
   4   1   2     5418.14     5905.50     45.43 o 
   5   1   2      519.78      546.03      8.35 o 
   6   1   2     2124.64     2071.61     22.52 o 
   7   1   2      507.13      502.91     11.07 o 
   8   1   2     3747.51     3713.77     44.05 o 
   9   1   2       68.63       63.66      5.76 o 
  10   1   2      245.29      245.79      9.91 o 
  11   1   2       80.38       82.97      8.35 o 
  12   1   2        1.60        3.22      7.10 o 
 -12   2   2      233.74      244.83     16.74 o 
 -11   2   2      106.44      112.15      9.20 o 
 -10   2   2       46.16       52.84      7.71 o 
  -9   2   2      453.17      433.56     11.24 o 
  -8   2   2      560.48      551.92     12.07 o 
  -7   2   2       57.26       58.00      3.79 o 
  -6   2   2       31.48       24.73      2.81 o 
  -5   2   2     2918.94     3112.55     24.15 o 
  -4   2   2      400.58      416.98      4.73 o 
  -3   2   2     1463.93     1473.79     10.20 o 
  -2   2   2    25511.48    24281.14    146.18 o 
  -1   2   2      395.67      367.40      3.65 o 
   0   2   2     3704.86     3670.93     26.62 o 
   1   2   2        2.47       -0.74      0.95 o 
   2   2   2     2905.97     2908.31     20.16 o 
   3   2   2     1550.91     1804.05     12.81 o 
   4   2   2     4347.63     4418.75     33.74 o 
   5   2   2     1201.06     1265.23     13.66 o 
   6   2   2     1831.69     1720.41     22.50 o 
   7   2   2       17.49       11.77      3.50 o 
   8   2   2       32.22       38.65      4.65 o 
   9   2   2      163.54      182.90      8.41 o 
  10   2   2      139.62      149.13      8.27 o 
  11   2   2        8.41       13.35      6.26 o 
  12   2   2      135.34      126.85     13.22 o 
 -12   3   2      100.26      110.97     30.59 o 
 -11   3   2       20.13       17.72      7.74 o 
 -10   3   2        7.90       -1.39      4.59 o 
  -9   3   2       56.59       56.65      4.33 o 
  -8   3   2        5.92        1.37      2.73 o 
  -7   3   2      385.13      357.18      7.79 o 
  -6   3   2       31.12       39.96      2.54 o 
  -5   3   2     3080.75     2990.43     22.18 o 
  -4   3   2     3384.91     3595.54     23.71 o 
  -3   3   2    12233.42    13079.74     83.93 o 
  -2   3   2     1072.57     1146.56      9.65 o 
  -1   3   2      523.95      526.72      6.51 o 
   0   3   2       52.86       72.36      2.35 o 
   1   3   2     1073.07     1121.10     11.53 o 
   2   3   2     1053.82     1181.69      9.34 o 
   3   3   2       16.26       23.22      1.55 o 
   4   3   2     1686.16     1753.91     14.29 o 
   5   3   2      488.83      456.81      7.61 o 
   6   3   2      121.49      120.73      5.45 o 
   7   3   2      159.45      135.87      6.31 o 
   8   3   2       29.43       32.07      4.89 o 
   9   3   2      237.84      251.13     10.82 o 
  10   3   2        7.40       15.30      7.21 o 
  11   3   2       35.70       54.33      9.42 o 
  12   3   2       15.27       10.16      7.84 o 
 -12   4   2       97.59      113.56     12.80 o 
 -11   4   2      162.52      162.51     13.55 o 
 -10   4   2      184.28      160.99     13.35 o 
  -9   4   2      560.01      558.53     14.85 o 
  -8   4   2       22.25       24.01      4.95 o 
  -7   4   2       71.04       66.44      4.69 o 
  -6   4   2       75.13       69.28      3.29 o 
  -5   4   2      921.19      854.23     12.02 o 
  -4   4   2        8.81        3.28      1.11 o 
  -3   4   2     4391.44     4494.35     35.31 o 
  -2   4   2     1263.23     1454.05     14.86 o 
  -1   4   2        1.19       -0.44      1.18 o 
   0   4   2      857.76      965.43      9.84 o 
   1   4   2       91.31       80.18      2.92 o 
   2   4   2      561.50      659.98      9.16 o 
   3   4   2       17.01       18.42      1.40 o 
   4   4   2     2302.57     2392.37     25.05 o 
   5   4   2      773.46      742.79     11.88 o 
   6   4   2      204.96      229.27      8.06 o 
   7   4   2     1128.06     1084.60     15.89 o 
   8   4   2        1.87        0.14      4.28 o 
   9   4   2      467.45      426.37     17.50 o 
  10   4   2        0.73       -2.99      6.47 o 
  11   4   2        7.36        1.39      7.05 o 
 -12   5   2        5.60       11.84      7.93 o 
 -11   5   2      233.97      292.75     17.36 o 
 -10   5   2       10.85        8.67      6.47 o 
  -9   5   2        3.55       10.33      5.81 o 
  -8   5   2      152.32      134.80      8.31 o 
  -7   5   2      939.78      857.08     17.80 o 
  -6   5   2        0.47       -0.50      2.56 o 
  -5   5   2      210.80      213.29      5.11 o 
  -4   5   2      242.84      267.78      5.40 o 
  -3   5   2     1204.63     1112.99     11.03 o 
  -2   5   2     1768.17     1903.95     20.60 o 
  -1   5   2     1464.78     1373.12     15.43 o 
   0   5   2      616.07      628.85      8.47 o 
   1   5   2      532.61      495.98      9.04 o 
   2   5   2     6378.17     6790.83     62.55 o 
   3   5   2      438.11      451.43      6.41 o 
   4   5   2       19.85       30.93      3.81 o 
   5   5   2     4315.06     4219.95     46.45 o 
   6   5   2      447.76      466.47     16.81 o 
   7   5   2       91.31       96.52      8.80 o 
   8   5   2       12.43        6.82      5.41 o 
   9   5   2      120.98      109.22     10.70 o 
  10   5   2       12.65       14.19      7.20 o 
  11   5   2      361.13      382.51     30.29 o 
 -11   6   2       59.33       49.03     10.35 o 
 -10   6   2       22.04       20.22     10.65 o 
  -9   6   2       34.56       19.77      6.66 o 
  -8   6   2       43.79       61.51      6.51 o 
  -7   6   2      210.36      174.51      7.20 o 
  -6   6   2     1046.21      942.72     14.23 o 
  -5   6   2      190.24      203.59      5.35 o 
  -4   6   2     1590.14     1641.33     22.97 o 
  -3   6   2       63.91       85.97      3.83 o 
  -2   6   2       74.68       87.08      3.87 o 
  -1   6   2       75.12       93.95      3.50 o 
   0   6   2      503.23      473.08      8.03 o 
   1   6   2      105.45       89.74      3.48 o 
   2   6   2      111.63      115.16      5.28 o 
   3   6   2       65.30       63.56      2.69 o 
   4   6   2        6.22        4.45      2.05 o 
   5   6   2       51.30       58.69      4.40 o 
   6   6   2      235.12      238.96     13.80 o 
   7   6   2      628.63      578.47     18.35 o 
   8   6   2       11.67        7.35      5.51 o 
   9   6   2      318.90      333.69     16.01 o 
  10   6   2       50.04       54.64      9.60 o 
  11   6   2        1.01        6.45      7.21 o 
 -11   7   2       29.85       26.42      8.78 o 
 -10   7   2        0.16       -3.33      5.83 o 
  -9   7   2       38.65       38.90      8.55 o 
  -8   7   2       36.08       29.82      5.87 o 
  -7   7   2      209.22      233.94      8.60 o 
  -6   7   2      790.63      713.52     13.08 o 
  -5   7   2       36.37       26.02      3.39 o 
  -4   7   2      298.41      303.46      5.95 o 
  -3   7   2      562.07      516.29      9.84 o 
  -2   7   2     2987.68     3021.37     31.61 o 
  -1   7   2       13.70       16.96      2.87 o 
   0   7   2       32.30       36.87      2.66 o 
   1   7   2      130.03      131.97      4.40 o 
   2   7   2      976.35     1025.81     14.13 o 
   3   7   2       15.61       10.40      2.13 o 
   4   7   2        3.65        1.43      2.13 o 
   5   7   2       33.04       35.08      4.69 o 
   6   7   2        1.45        1.13      3.85 o 
   7   7   2        1.14       -3.30      4.88 o 
   8   7   2      299.50      305.69     14.62 o 
   9   7   2      114.89      111.05     15.30 o 
  10   7   2       18.85       27.93      8.48 o 
 -10   8   2       41.84       58.32     18.45 o 
  -9   8   2      260.97      244.34     14.90 o 
  -8   8   2       32.79       42.59      8.27 o 
  -7   8   2       29.91       36.05      6.24 o 
  -6   8   2      131.58      132.57      6.71 o 
  -5   8   2      113.82      104.85      5.75 o 
  -4   8   2       31.91       32.89      3.35 o 
  -3   8   2      153.58      152.01      5.25 o 
  -2   8   2      170.08      157.09      5.52 o 
  -1   8   2        1.85        2.67      2.41 o 
   0   8   2     3356.10     3313.80     39.74 o 
   1   8   2     2837.70     2829.33     30.39 o 
   2   8   2      111.46      118.99      5.36 o 
   3   8   2     1015.28     1028.46     12.35 o 
   4   8   2      102.55      109.57      5.37 o 
   5   8   2       33.18       35.62      4.61 o 
   6   8   2       55.50       51.60      5.45 o 
   7   8   2       84.69       89.53      9.22 o 
   8   8   2       21.49       12.76      6.45 o 
   9   8   2       14.83       16.09      7.08 o 
  -9   9   2      181.73      184.12     12.22 o 
  -8   9   2      236.39      216.87     12.33 o 
  -7   9   2      321.23      305.97     14.77 o 
  -6   9   2       80.94       88.61      6.12 o 
  -5   9   2      505.76      500.83     11.15 o 
  -4   9   2      178.48      181.94      6.64 o 
  -3   9   2        3.88        5.57      2.44 o 
  -2   9   2       10.03        6.50      3.71 o 
  -1   9   2      899.24      898.40     19.74 o 
   0   9   2      948.20      974.83     22.77 o 
   1   9   2        0.18       -2.92      4.19 o 
   2   9   2        3.43        0.26      3.62 o 
   3   9   2       18.54       20.29      3.07 o 
   4   9   2        3.48       -0.42      2.92 o 
   5   9   2       18.61       28.73      4.22 o 
   6   9   2       33.11       45.31      6.15 o 
   7   9   2        7.93       -6.17      7.96 o 
   8   9   2        0.00       -2.54      7.67 o 
   9   9   2       20.63       14.38      6.71 o 
  -8  10   2       41.93       40.76      7.31 o 
  -7  10   2        5.62       10.03      5.37 o 
  -6  10   2      107.52      135.98      8.27 o 
  -5  10   2       19.31       22.10      4.53 o 
  -4  10   2      114.56       97.58      6.11 o 
  -3  10   2        3.55        4.34      2.84 o 
  -2  10   2       30.78       24.93      5.95 o 
  -1  10   2       47.66       50.44      4.97 o 
   0  10   2      206.78      198.94      8.18 o 
   1  10   2        0.76        2.59      3.83 o 
   2  10   2        4.91       10.33      4.34 o 
   3  10   2        8.60       10.43      3.13 o 
   4  10   2       41.98       32.68      4.45 o 
   5  10   2      304.52      311.80     11.86 o 
   6  10   2        3.98        4.70      9.78 o 
   7  10   2      158.20      160.98     11.57 o 
   8  10   2      111.17      140.07     13.22 o 
  -7  11   2        0.05       -1.84      5.29 o 
  -6  11   2        0.05       -2.75      4.42 o 
  -5  11   2        1.85       -2.02      4.11 o 
  -4  11   2      223.09      236.14     13.12 o 
  -3  11   2        1.14        4.49      4.20 o 
  -2  11   2        0.53        4.83      4.73 o 
  -1  11   2       35.20       31.29      7.37 o 
   0  11   2       33.35       34.41      4.82 o 
   1  11   2       20.55       18.59      8.84 o 
   2  11   2      423.30      441.29     23.42 o 
   3  11   2        0.09       -3.19      3.19 o 
   4  11   2      678.78      689.46     18.15 o 
   5  11   2        0.01       -4.01      4.01 o 
   6  11   2       44.51       55.79      9.33 o 
  -5  12   2        7.55       13.33      4.96 o 
  -4  12   2       65.40       71.38      8.66 o 
  -3  12   2       35.21       39.20      5.11 o 
  -2  12   2        0.11        3.54      6.45 o 
  -1  12   2      138.52      139.61      8.32 o 
   0  12   2        0.20       -2.58      3.92 o 
   1  12   2        0.83        1.26      4.38 o 
   2  12   2       17.20        9.32      5.28 o 
   3  12   2       65.60       79.15      6.01 o 
   4  12   2       63.43       83.19      6.79 o 
   5  12   2       48.64       51.14      6.96 o 
  -2  13   2       34.65       31.55     11.40 o 
  -1  13   2        2.29        1.81      4.60 o 
   0  13   2        4.23       -1.29      6.74 o 
   1  13   2       14.69       11.12      5.53 o 
   2  13   2      108.87      109.89      9.55 o 
 -11   0   3      146.39      167.06     12.92 o 
  -9   0   3     3895.00     3844.48    121.48 o 
  -7   0   3      275.53      276.16     11.66 o 
  -5   0   3      160.09      160.60      8.85 o 
  -3   0   3     3157.83     3301.21     34.46 o 
  -1   0   3    18216.11    17740.85    152.06 o 
   1   0   3      256.34      236.87      4.53 o 
   3   0   3    12663.43    12859.24    124.18 o 
   5   0   3      397.58      344.45     11.24 o 
   7   0   3     2800.34     2872.19     75.14 o 
   9   0   3      769.73      755.81     22.05 o 
  11   0   3      316.71      373.73     17.60 o 
 -12   1   3       28.34       34.63      7.09 o 
 -11   1   3      134.99      130.23      8.31 o 
 -10   1   3       23.05       20.21      4.71 o 
  -9   1   3      708.71      704.88     14.57 o 
  -8   1   3        9.93       10.25      3.68 o 
  -7   1   3       29.72       28.82      3.82 o 
  -6   1   3      619.07      642.28     15.76 o 
  -5   1   3      556.99      609.13     10.41 o 
  -4   1   3       39.26       23.09      1.54 o 
  -3   1   3     4209.94     4463.79     27.26 o 
  -2   1   3     2843.00     2998.02     17.61 o 
  -1   1   3     1317.00     1406.19      9.23 o 
   0   1   3      599.45      644.91      5.36 o 
   1   1   3     8285.90     8305.35     60.33 o 
   2   1   3     2044.38     2076.53     15.71 o 
   3   1   3     1827.67     1670.47     13.66 o 
   4   1   3       28.71       16.65      2.23 o 
   5   1   3      522.80      580.14     15.59 o 
   6   1   3        4.78        3.81      2.23 o 
   7   1   3     1008.20     1002.75     14.70 o 
   8   1   3      118.76      113.89      6.77 o 
   9   1   3       16.43       14.76      4.14 o 
  10   1   3       79.92       89.91      6.92 o 
  11   1   3        0.41       -4.90      4.90 o 
  12   1   3       63.90       62.37     10.60 o 
 -12   2   3        3.38        6.69      7.17 o 
 -11   2   3       35.88       34.08      6.34 o 
 -10   2   3        0.17        0.62      4.21 o 
  -9   2   3       26.94       18.48      4.11 o 
  -8   2   3       88.88       95.89      5.94 o 
  -7   2   3      202.82      181.82      9.18 o 
  -6   2   3        0.01        0.55      2.03 o 
  -5   2   3      343.32      324.24      5.50 o 
  -4   2   3      614.38      647.78      7.10 o 
  -3   2   3      189.69      236.63      3.10 o 
  -2   2   3    14381.00    14526.98     93.54 o 
  -1   2   3      124.58      119.59      2.36 o 
   0   2   3     6192.76     6021.44     36.12 o 
   1   2   3      869.23      855.31      7.98 o 
   2   2   3      436.10      440.55      4.98 o 
   3   2   3     4006.29     4091.76     26.64 o 
   4   2   3      647.57      697.89      8.68 o 
   5   2   3       41.68       26.45      2.52 o 
   6   2   3      586.01      575.63      9.41 o 
   7   2   3      659.79      650.51     16.02 o 
   8   2   3       12.70       13.89      3.85 o 
   9   2   3      146.37      146.52      7.80 o 
  10   2   3        0.30        4.16      5.02 o 
  11   2   3       51.17       59.65     11.30 o 
  12   2   3       10.13       13.77      8.16 o 
 -12   3   3        7.19       11.57      7.51 o 
 -11   3   3      162.72      161.81     25.50 o 
 -10   3   3      557.18      567.69     16.02 o 
  -9   3   3      161.11      162.62      7.42 o 
  -8   3   3      867.95      881.25     13.34 o 
  -7   3   3       66.74       64.57      4.51 o 
  -6   3   3       67.08       61.59      3.91 o 
  -5   3   3     3517.63     3525.19     31.73 o 
  -4   3   3      466.07      475.55      8.57 o 
  -3   3   3       39.88       51.90      1.92 o 
  -2   3   3     2844.81     2754.08     20.92 o 
  -1   3   3     2896.29     2945.54     21.24 o 
   0   3   3        0.02       -1.60      1.60 o 
   1   3   3      148.06      115.91      2.40 o 
   2   3   3      517.72      534.86      5.03 o 
   3   3   3      518.43      569.86      6.36 o 
   4   3   3     2231.89     2223.86     17.93 o 
   5   3   3      299.25      333.87      6.92 o 
   6   3   3      650.27      631.81     11.28 o 
   7   3   3     1821.07     1750.47     23.45 o 
   8   3   3      385.28      410.51     10.16 o 
   9   3   3       42.34       41.70      6.17 o 
  10   3   3      531.30      559.25     20.89 o 
  11   3   3        1.34        1.05      6.99 o 
  12   3   3       61.74       71.16     11.12 o 
 -12   4   3        1.14        4.85      7.51 o 
 -11   4   3        0.26        4.20      6.90 o 
 -10   4   3       32.70       37.90     10.50 o 
  -9   4   3      194.74      199.76      9.93 o 
  -8   4   3      238.77      200.91      7.66 o 
  -7   4   3        3.23        2.56      1.92 o 
  -6   4   3       13.52       14.82      2.54 o 
  -5   4   3      415.84      394.90      7.67 o 
  -4   4   3      878.15      943.42      9.50 o 
  -3   4   3     3930.57     4016.64     25.04 o 
  -2   4   3     1636.45     1748.73     17.46 o 
  -1   4   3     2996.28     3090.37     25.96 o 
   0   4   3      781.73      684.29      7.76 o 
   1   4   3        6.59        1.73      1.70 o 
   2   4   3     7335.67     7649.23     57.98 o 
   3   4   3     2635.91     2721.07     22.47 o 
   4   4   3     1737.48     1666.34     18.13 o 
   5   4   3        0.14        0.58      2.45 o 
   6   4   3      187.90      194.74      7.95 o 
   7   4   3        0.23       -0.21      2.33 o 
   8   4   3      338.52      349.39     11.56 o 
   9   4   3       13.56        5.22      6.90 o 
  10   4   3       51.55       55.03      9.22 o 
  11   4   3        0.41        0.78      6.96 o 
 -12   5   3       29.46       23.58     18.90 o 
 -11   5   3       74.59       56.55      9.96 o 
 -10   5   3        1.52       -2.40      5.73 o 
  -9   5   3       68.81       64.51      8.59 o 
  -8   5   3       11.91        9.75      4.45 o 
  -7   5   3      103.59       81.98      5.21 o 
  -6   5   3      301.17      279.37      7.26 o 
  -5   5   3        6.24        3.51      2.19 o 
  -4   5   3       43.29       40.12      2.55 o 
  -3   5   3      629.96      587.72      7.18 o 
  -2   5   3       84.43      104.61      4.48 o 
  -1   5   3     6420.86     6507.01     60.58 o 
   0   5   3       16.19       32.31      2.23 o 
   1   5   3        0.18        1.46      1.80 o 
   2   5   3      137.66      117.50      4.46 o 
   3   5   3      503.00      540.14      8.25 o 
   4   5   3      119.99      109.13      4.38 o 
   5   5   3      343.26      331.31     13.03 o 
   6   5   3      440.17      407.42     24.69 o 
   7   5   3       37.95       38.85      4.67 o 
   8   5   3       12.26       11.72      5.62 o 
   9   5   3      179.97      179.99     13.14 o 
  10   5   3      134.24      167.13     13.77 o 
  11   5   3       12.98       41.21      9.63 o 
 -11   6   3       19.91       17.64     11.85 o 
 -10   6   3      425.60      441.47     18.84 o 
  -9   6   3      277.12      264.92     13.99 o 
  -8   6   3       14.43        9.57      4.53 o 
  -7   6   3      449.38      463.92     11.12 o 
  -6   6   3      540.67      524.98     10.17 o 
  -5   6   3        5.58        2.21      2.26 o 
  -4   6   3      665.22      701.42      9.88 o 
  -3   6   3       20.12       22.53      2.88 o 
  -2   6   3      121.96      102.17      4.91 o 
  -1   6   3        5.29        0.29      1.90 o 
   0   6   3     2528.64     2576.21     27.33 o 
   1   6   3     1822.27     1858.33     24.82 o 
   2   6   3      392.06      371.80      7.75 o 
   3   6   3       85.71       78.31      3.29 o 
   4   6   3      249.26      236.59      5.95 o 
   5   6   3       81.09       77.85      4.98 o 
   6   6   3      370.03      353.27     13.57 o 
   7   6   3      511.80      523.23     24.75 o 
   8   6   3       37.26       34.39      7.00 o 
   9   6   3      412.59      442.91     37.79 o 
  10   6   3      115.06      110.88     11.74 o 
  11   6   3       25.75       38.24      9.54 o 
 -11   7   3       47.99       46.75      9.76 o 
 -10   7   3      125.83      121.34     27.75 o 
  -9   7   3        4.54       12.03      6.45 o 
  -8   7   3      242.97      245.54     11.05 o 
  -7   7   3       13.38        6.67      3.43 o 
  -6   7   3        3.96        2.66      3.15 o 
  -5   7   3        3.73        1.55      3.51 o 
  -4   7   3      300.90      294.42      5.80 o 
  -3   7   3       82.24       94.88      7.66 o 
  -2   7   3     1160.46     1103.55     15.04 o 
  -1   7   3      174.81      144.71      5.23 o 
   0   7   3     1056.57     1100.99     13.73 o 
   1   7   3      444.09      444.66     11.80 o 
   2   7   3     1602.49     1563.21     19.43 o 
   3   7   3     1075.61     1050.49     14.16 o 
   4   7   3     1108.84     1076.61     12.62 o 
   5   7   3      246.39      236.89      9.98 o 
   6   7   3       15.56       28.08     12.45 o 
   7   7   3        1.20        0.47      4.77 o 
   8   7   3        0.16       -1.80      5.51 o 
   9   7   3        0.68       -3.31      6.04 o 
  10   7   3       57.41       74.20     10.60 o 
 -10   8   3        1.11        8.55      7.08 o 
  -9   8   3        5.63        1.25      5.72 o 
  -8   8   3       19.39       19.41      7.09 o 
  -7   8   3        3.29       -0.13      4.39 o 
  -6   8   3        4.80        6.33      3.43 o 
  -5   8   3       70.59       58.69      4.69 o 
  -4   8   3      165.44      141.50      5.72 o 
  -3   8   3      102.03       92.71      6.07 o 
  -2   8   3     2452.05     2362.94     27.14 o 
  -1   8   3      136.23      125.88      5.46 o 
   0   8   3      691.77      717.04      9.71 o 
   1   8   3        0.04       -1.30      2.56 o 
   2   8   3        3.59        1.21      2.84 o 
   3   8   3      297.07      288.43     11.05 o 
   4   8   3        0.18       -2.54      2.54 o 
   5   8   3        4.24        4.62      3.59 o 
   6   8   3        9.69        3.20      4.02 o 
   7   8   3      106.95      104.17      9.86 o 
   8   8   3      120.59      121.27     11.13 o 
   9   8   3        7.53       -2.22      7.95 o 
  -9   9   3        3.10       15.59      6.79 o 
  -8   9   3       14.40        6.55      5.56 o 
  -7   9   3      105.09      109.52      8.63 o 
  -6   9   3       17.81        6.35      3.64 o 
  -5   9   3      168.40      207.57     10.23 o 
  -4   9   3       23.73       17.96      3.90 o 
  -3   9   3        5.07        2.13      3.82 o 
  -2   9   3       38.90       31.70      4.76 o 
  -1   9   3       49.27       56.59      5.76 o 
   0   9   3      190.69      185.40      7.93 o 
   1   9   3     1036.69     1041.46     20.20 o 
   2   9   3       84.98       75.82      6.55 o 
   3   9   3        9.27       -1.54      3.77 o 
   4   9   3        3.99        7.44      3.41 o 
   5   9   3       33.39       41.69      5.58 o 
   6   9   3      295.15      296.13     11.74 o 
   7   9   3        4.02        4.87      5.11 o 
   8   9   3       85.94       92.22      9.20 o 
   9   9   3        0.05       14.70      9.90 o 
  -8  10   3       52.83       54.13      7.97 o 
  -7  10   3       17.00       21.47      5.92 o 
  -6  10   3      443.97      479.79     13.14 o 
  -5  10   3        3.73        9.26      4.06 o 
  -4  10   3      269.89      278.42      8.82 o 
  -3  10   3      276.27      243.65     10.77 o 
  -2  10   3      116.17       99.74      8.87 o 
  -1  10   3      138.15      145.82     14.55 o 
   0  10   3      287.56      286.30     15.07 o 
   1  10   3      190.90      191.62      9.49 o 
   2  10   3      101.69       99.13      7.65 o 
   3  10   3      408.85      405.40      9.48 o 
   4  10   3      117.80      129.70      7.02 o 
   5  10   3      334.75      309.74     11.59 o 
   6  10   3      138.90      130.17      9.36 o 
   7  10   3       84.03       91.54      8.95 o 
   8  10   3       84.10       61.59      8.49 o 
  -7  11   3        0.00       -1.95      7.95 o 
  -6  11   3        6.73        1.97      4.61 o 
  -5  11   3      172.50      176.29      8.74 o 
  -4  11   3       51.99       56.13      5.76 o 
  -3  11   3      365.16      348.65     11.13 o 
  -2  11   3      194.82      192.14     10.28 o 
  -1  11   3        3.60        5.52      3.66 o 
   0  11   3      154.92      149.62      8.29 o 
   1  11   3       33.48       45.57      6.12 o 
   2  11   3       39.36       29.62      5.81 o 
   3  11   3      120.00      111.52      6.12 o 
   4  11   3        8.64        5.71      3.98 o 
   5  11   3        8.50       18.57      4.94 o 
   6  11   3       13.92        9.49      5.60 o 
  -5  12   3       14.42       16.40      5.46 o 
  -4  12   3        7.75       13.69      4.53 o 
  -3  12   3       24.43       27.72      6.10 o 
  -2  12   3        1.76        3.67      5.57 o 
  -1  12   3        5.26        5.12      4.29 o 
   0  12   3       70.91       79.51      6.75 o 
   1  12   3       12.37        9.46      5.17 o 
   2  12   3        6.49        3.74      5.22 o 
   3  12   3       50.27       59.50     11.05 o 
   4  12   3       29.34       26.78      5.15 o 
   5  12   3      133.85      150.79     10.02 o 
  -2  13   3      107.76       91.53     11.89 o 
  -1  13   3        8.66        7.28      5.57 o 
   0  13   3       27.57       28.01      8.58 o 
   1  13   3       19.47       23.85      6.36 o 
   2  13   3       41.32       27.60     15.00 o 
 -12   0   4       27.26       32.97      8.41 o 
 -10   0   4       74.62       80.07      9.01 o 
  -8   0   4       15.29       21.62      5.59 o 
  -6   0   4      106.33      107.30     10.05 o 
  -4   0   4     1777.29     1803.73     22.21 o 
  -2   0   4    14023.05    13625.06    106.18 o 
   0   0   4     1613.25     1387.04     15.15 o 
   2   0   4     5565.53     5426.98     54.89 o 
   4   0   4       15.35        0.10      7.20 o 
   6   0   4     2735.77     2790.66     47.29 o 
   8   0   4        0.77        6.34      4.98 o 
  10   0   4      352.21      388.45     17.25 o 
  12   0   4       19.77       15.90     11.70 o 
 -12   1   4       97.48       95.85     13.89 o 
 -11   1   4      345.50      339.99     11.46 o 
 -10   1   4        0.32       -1.75      3.93 o 
  -9   1   4      326.89      336.26     11.60 o 
  -8   1   4      137.48      140.42      7.02 o 
  -7   1   4      581.41      586.90     13.68 o 
  -6   1   4     2736.74     2688.07     35.25 o 
  -5   1   4     1324.46     1290.24     13.98 o 
  -4   1   4      356.84      328.12      4.06 o 
  -3   1   4     3626.68     3706.30     24.25 o 
  -2   1   4     7451.23     7363.67     41.32 o 
  -1   1   4    26490.28    25655.72    174.45 o 
   0   1   4     4048.31     4051.69     28.07 o 
   1   1   4      258.26      235.86      3.11 o 
   2   1   4      852.85      926.74      8.29 o 
   3   1   4     3429.23     3683.91     27.28 o 
   4   1   4      804.88      811.61     10.94 o 
   5   1   4       23.34       30.46      3.20 o 
   6   1   4      509.36      499.35     10.62 o 
   7   1   4      566.87      585.10     10.60 o 
   8   1   4       67.52       61.28      3.99 o 
   9   1   4      192.24      192.76      8.91 o 
  10   1   4       12.63        9.94      4.56 o 
  11   1   4       29.45       25.90     11.20 o 
  12   1   4      112.18      110.08     18.00 o 
 -12   2   4        8.64       13.58      8.16 o 
 -11   2   4       51.35       53.83      7.19 o 
 -10   2   4       86.40       88.72      6.55 o 
  -9   2   4        2.22       -3.32      3.32 o 
  -8   2   4       29.11       32.08      4.20 o 
  -7   2   4        0.15       -1.57      2.62 o 
  -6   2   4      443.62      443.25      9.14 o 
  -5   2   4      515.06      511.71      7.08 o 
  -4   2   4     2011.72     2056.13     14.93 o 
  -3   2   4      211.29      189.33      2.56 o 
  -2   2   4      679.76      653.98      5.52 o 
  -1   2   4     1799.60     1849.53     13.17 o 
   0   2   4     1207.80     1119.20     10.88 o 
   1   2   4      358.73      387.98      4.28 o 
   2   2   4        5.66        4.57      1.22 o 
   3   2   4       18.33       25.62      1.54 o 
   4   2   4      927.34      867.83     10.24 o 
   5   2   4     1924.44     2160.18     23.23 o 
   6   2   4        0.32        0.26      2.25 o 
   7   2   4      791.83      774.59     12.12 o 
   8   2   4      295.95      293.88      9.28 o 
   9   2   4        7.91       -1.52      4.46 o 
  10   2   4      106.62      101.23      8.64 o 
  11   2   4       11.13       12.57      7.41 o 
  12   2   4       13.89       16.92     24.60 o 
 -12   3   4       19.49       29.69     13.05 o 
 -11   3   4      372.92      362.88     25.20 o 
 -10   3   4      432.93      408.96     13.69 o 
  -9   3   4        8.54       13.49      3.71 o 
  -8   3   4      144.45      131.85     12.64 o 
  -7   3   4     1235.88     1258.54     16.26 o 
  -6   3   4        9.68       13.89      2.42 o 
  -5   3   4      353.08      370.35      5.06 o 
  -4   3   4        1.42        0.43      1.39 o 
  -3   3   4     1748.24     1734.51     12.88 o 
  -2   3   4      265.77      293.48      4.94 o 
  -1   3   4      220.05      322.00      3.88 o 
   0   3   4      539.08      547.74      5.43 o 
   1   3   4     5359.79     5751.05     38.91 o 
   2   3   4      343.56      416.73      4.89 o 
   3   3   4     2347.90     2287.73     19.68 o 
   4   3   4       37.13       45.27      2.80 o 
   5   3   4     6387.30     6650.53     61.95 o 
   6   3   4     4452.44     4282.09     41.96 o 
   7   3   4      235.87      230.78      7.52 o 
   8   3   4      487.15      451.34     11.86 o 
   9   3   4      492.54      505.74     15.15 o 
  10   3   4       28.29       39.82      8.57 o 
  11   3   4       76.61       90.89     22.35 o 
 -12   4   4      120.86      116.04     12.82 o 
 -11   4   4        1.86       -3.59      6.14 o 
 -10   4   4       15.80       21.15      8.55 o 
  -9   4   4        0.14       -3.40      3.40 o 
  -8   4   4      511.56      481.76     18.18 o 
  -7   4   4     1287.50     1244.85     16.17 o 
  -6   4   4     1174.70     1137.21     15.04 o 
  -5   4   4      594.21      552.45      9.08 o 
  -4   4   4      161.49      181.11      5.61 o 
  -3   4   4      159.30      165.65      3.05 o 
  -2   4   4      381.35      320.69      4.34 o 
  -1   4   4     1476.91     1622.73     12.96 o 
   0   4   4     2174.42     2254.25     18.22 o 
   1   4   4      163.85      160.52      3.09 o 
   2   4   4      296.53      303.84      4.62 o 
   3   4   4     1882.78     1930.28     17.14 o 
   4   4   4      348.60      322.86      6.76 o 
   5   4   4      265.31      272.02      7.68 o 
   6   4   4      121.46      130.67      7.30 o 
   7   4   4      170.75      161.50      8.17 o 
   8   4   4        5.31       -2.98      6.15 o 
   9   4   4        3.83        2.44      5.98 o 
  10   4   4      374.44      388.40     31.94 o 
  11   4   4       81.87       67.77     22.05 o 
 -12   5   4      138.82      129.20     13.55 o 
 -11   5   4       77.79       73.34     20.70 o 
 -10   5   4       66.06       55.66      9.30 o 
  -9   5   4      100.39       98.26     10.07 o 
  -8   5   4      150.75      117.59      8.49 o 
  -7   5   4       37.26       35.92      4.76 o 
  -6   5   4      253.51      250.94      7.79 o 
  -5   5   4      253.71      239.85      5.23 o 
  -4   5   4     1653.31     1595.38     19.76 o 
  -3   5   4     1853.58     1956.93     22.28 o 
  -2   5   4      895.22      938.51     12.84 o 
  -1   5   4        0.60        4.40      2.42 o 
   0   5   4        0.15        1.99      1.74 o 
   1   5   4       90.35       61.99      3.48 o 
   2   5   4      175.32      184.86      6.06 o 
   3   5   4      165.87      173.22      5.54 o 
   4   5   4      733.17      714.94     10.77 o 
   5   5   4        1.42        1.82      2.65 o 
   6   5   4      301.85      278.62      9.21 o 
   7   5   4       35.91       31.62      4.63 o 
   8   5   4      157.63      159.99     14.85 o 
   9   5   4        3.29       -6.46      6.90 o 
  10   5   4      357.50      404.40     18.77 o 
  11   5   4       16.55       20.24      8.03 o 
 -11   6   4       65.45       69.19     10.48 o 
 -10   6   4      281.84      260.29     15.70 o 
  -9   6   4        9.66        3.47      5.68 o 
  -8   6   4       55.51       56.39      6.72 o 
  -7   6   4       12.57       12.42      3.54 o 
  -6   6   4      241.68      224.88      8.24 o 
  -5   6   4      991.15      948.05     12.80 o 
  -4   6   4      106.88      122.72      4.00 o 
  -3   6   4      204.41      154.31      7.60 o 
  -2   6   4       10.64       10.04      2.53 o 
  -1   6   4      121.89      149.97      5.15 o 
   0   6   4      973.61     1048.84     12.97 o 
   1   6   4     2896.17     2992.56     31.24 o 
   2   6   4      188.28      196.38      6.05 o 
   3   6   4     1065.06     1078.65     15.01 o 
   4   6   4      917.04      915.10     14.40 o 
   5   6   4      767.60      755.46     19.96 o 
   6   6   4     1607.55     1581.01     32.42 o 
   7   6   4      144.62      140.14     10.65 o 
   8   6   4       54.73       51.62      8.03 o 
   9   6   4       68.64       56.66      8.69 o 
  10   6   4        0.10       -5.29      6.11 o 
 -11   7   4       47.67       48.35      9.65 o 
 -10   7   4       27.72       31.89      8.05 o 
  -9   7   4      261.91      230.84     13.92 o 
  -8   7   4      432.11      437.10     17.09 o 
  -7   7   4      271.59      307.66     12.28 o 
  -6   7   4       51.43       44.98      4.51 o 
  -5   7   4       79.39       66.12      7.24 o 
  -4   7   4       48.31       52.01      2.96 o 
  -3   7   4      710.88      691.57     15.17 o 
  -2   7   4        2.29       -2.39      2.39 o 
  -1   7   4     1884.03     1826.66     21.95 o 
   0   7   4      102.83      103.21      5.14 o 
   1   7   4     1939.29     1892.82     24.19 o 
   2   7   4     1178.96     1182.62     16.38 o 
   3   7   4     1093.96     1111.36     11.86 o 
   4   7   4      851.75      816.73     12.47 o 
   5   7   4        5.57        3.74      3.81 o 
   6   7   4      230.80      193.96     19.05 o 
   7   7   4       21.16       14.99      7.05 o 
   8   7   4       64.83       53.64      8.48 o 
   9   7   4      101.49      119.07     11.77 o 
  10   7   4       16.40        9.75      7.21 o 
 -10   8   4       15.28        4.50      6.45 o 
  -9   8   4       43.87       36.97      7.23 o 
  -8   8   4        1.78        3.16      5.26 o 
  -7   8   4       84.11       95.78      7.91 o 
  -6   8   4        1.47        6.12      3.43 o 
  -5   8   4      133.93      119.37      6.50 o 
  -4   8   4       18.30       20.38      3.42 o 
  -3   8   4        8.99        6.80      3.56 o 
  -2   8   4      715.76      671.05     11.98 o 
  -1   8   4      978.22      949.94     14.55 o 
   0   8   4      628.22      591.31     10.07 o 
   1   8   4      605.28      576.45     10.80 o 
   2   8   4     1044.39     1005.66     17.88 o 
   3   8   4      182.04      160.95      8.35 o 
   4   8   4       88.89       95.91      5.37 o 
   5   8   4       11.06       11.56      3.97 o 
   6   8   4       13.18        9.04      5.70 o 
   7   8   4       31.29       23.38      6.56 o 
   8   8   4        1.74        4.35      6.15 o 
   9   8   4       51.75       31.43      8.20 o 
  -9   9   4      314.36      308.41     14.52 o 
  -8   9   4        1.42       -1.48      5.03 o 
  -7   9   4       62.58       48.50      6.75 o 
  -6   9   4      150.27      156.63      7.56 o 
  -5   9   4       45.98       42.51      4.85 o 
  -4   9   4      268.40      255.07      7.92 o 
  -3   9   4        1.48        1.08      3.87 o 
  -2   9   4       12.88       15.54      4.35 o 
  -1   9   4      238.50      256.73     12.72 o 
   0   9   4       77.06       69.12      5.62 o 
   1   9   4      142.68      141.32      8.33 o 
   2   9   4     1823.61     1785.74     30.21 o 
   3   9   4      139.95      144.57      5.36 o 
   4   9   4       95.39      105.89      7.28 o 
   5   9   4       39.42       33.36      5.32 o 
   6   9   4      556.53      527.32     15.54 o 
   7   9   4       39.69       34.06     13.33 o 
   8   9   4       91.48      117.68     10.01 o 
  -8  10   4      129.12      111.49      9.93 o 
  -7  10   4        9.47        3.17      5.14 o 
  -6  10   4       97.90      108.04      7.56 o 
  -5  10   4        0.10        0.63      3.81 o 
  -4  10   4        0.15       -4.56      4.72 o 
  -3  10   4       57.21       60.16      6.69 o 
  -2  10   4      475.32      456.39     13.93 o 
  -1  10   4       89.70       90.41      6.69 o 
   0  10   4      170.70      150.92      7.94 o 
   1  10   4       37.91       37.82      5.63 o 
   2  10   4        0.85        1.71      4.41 o 
   3  10   4      309.33      311.44      8.06 o 
   4  10   4      288.69      289.38     12.08 o 
   5  10   4       14.70       15.20      5.05 o 
   6  10   4        0.15        8.32      7.44 o 
   7  10   4      346.18      351.10     21.46 o 
  -7  11   4       11.73       20.51      6.24 o 
  -6  11   4        0.28       -0.89      4.41 o 
  -5  11   4        3.15        4.17      4.21 o 
  -4  11   4        0.02       -3.28      3.28 o 
  -3  11   4        0.03       -0.89      4.60 o 
  -2  11   4      124.90      150.76      9.79 o 
  -1  11   4       14.64       14.21      4.09 o 
   0  11   4      391.45      403.46     13.62 o 
   1  11   4       94.83       89.59      7.85 o 
   2  11   4        0.06        1.72      4.64 o 
   3  11   4        0.11        0.11      5.01 o 
   4  11   4       13.78        7.54      4.88 o 
   5  11   4       29.91       26.79      5.67 o 
   6  11   4        9.11        2.45      5.26 o 
  -5  12   4        0.76        7.62      4.94 o 
  -4  12   4       81.79       86.97     11.38 o 
  -3  12   4        6.20       13.75      5.62 o 
  -2  12   4       95.46       88.16      7.39 o 
  -1  12   4        2.93        2.70      4.42 o 
   0  12   4       95.03       97.42      8.49 o 
   1  12   4       17.02       21.72      5.92 o 
   2  12   4        1.22       -2.36      4.91 o 
   3  12   4        0.71        1.42      5.60 o 
   4  12   4        6.91        3.08      4.35 o 
  -2  13   4        7.63       -0.96      5.35 o 
  -1  13   4        4.37        0.66      8.55 o 
   0  13   4       73.97       82.40      8.66 o 
   1  13   4        4.42       -5.60      7.12 o 
 -11   0   5        0.36        3.82      9.45 o 
  -9   0   5        4.13       -4.65      4.65 o 
  -7   0   5        7.40        8.07      4.50 o 
  -5   0   5       39.98       39.71      3.44 o 
  -3   0   5      442.68      461.12      6.87 o 
  -1   0   5    21675.69    21454.27    185.23 o 
   1   0   5     9564.31     9571.71     92.61 o 
   3   0   5     1248.42     1270.52     21.34 o 
   5   0   5      148.70      150.08      7.93 o 
   7   0   5        0.46        4.00      7.20 o 
   9   0   5      100.87       95.06      9.30 o 
  11   0   5       45.59       40.49     13.20 o 
 -12   1   5       58.98       55.78      7.75 o 
 -11   1   5      208.95      197.95      9.66 o 
 -10   1   5      585.86      612.24     18.79 o 
  -9   1   5      383.60      363.98     10.57 o 
  -8   1   5       78.53       67.79      5.42 o 
  -7   1   5       43.54       52.79      5.28 o 
  -6   1   5       39.33       43.30      2.76 o 
  -5   1   5        8.92        7.28      1.90 o 
  -4   1   5      636.50      597.66      7.62 o 
  -3   1   5      191.52      170.12      2.86 o 
  -2   1   5     3613.19     3497.24     22.58 o 
  -1   1   5    10451.98    10092.02     77.59 o 
   0   1   5       24.78       21.60      1.21 o 
   1   1   5       31.97       13.78      1.22 o 
   2   1   5     1188.49     1099.95      9.68 o 
   3   1   5      495.59      574.25      7.49 o 
   4   1   5      150.55      210.64      5.36 o 
   5   1   5     1444.83     1409.74     19.21 o 
   6   1   5      909.02      919.92     17.19 o 
   7   1   5     1512.12     1453.56     18.84 o 
   8   1   5      519.59      508.01     10.10 o 
   9   1   5       26.51       26.31      4.73 o 
  10   1   5        0.04        5.87      5.17 o 
  11   1   5       37.78       33.55      6.74 o 
 -12   2   5      429.15      414.28     19.40 o 
 -11   2   5      102.42      103.69      8.93 o 
 -10   2   5       18.10       20.77      6.13 o 
  -9   2   5      818.86      795.12     15.34 o 
  -8   2   5      212.84      202.88      7.49 o 
  -7   2   5       33.73       37.59      3.94 o 
  -6   2   5     2298.61     2346.23     25.42 o 
  -5   2   5     4005.94     4198.94     34.03 o 
  -4   2   5      333.64      300.15      6.08 o 
  -3   2   5     7906.13     7590.24     47.27 o 
  -2   2   5     1046.67     1048.99      8.31 o 
  -1   2   5      840.57      787.18      5.84 o 
   0   2   5     3893.90     3901.59     24.96 o 
   1   2   5     1817.60     1836.66     14.51 o 
   2   2   5      757.11      854.10      8.34 o 
   3   2   5      191.95      154.29      3.78 o 
   4   2   5      912.00     1004.12     14.96 o 
   5   2   5      156.09      160.12      5.11 o 
   6   2   5      310.04      335.41      7.59 o 
   7   2   5      788.58      790.42     12.53 o 
   8   2   5      272.26      288.45      7.56 o 
   9   2   5      659.63      666.52     17.43 o 
  10   2   5        0.68        3.89      5.25 o 
  11   2   5       13.46       10.65      7.42 o 
 -12   3   5       22.71       24.24      8.85 o 
 -11   3   5      121.16      115.34     12.90 o 
 -10   3   5        0.51       -1.58      4.62 o 
  -9   3   5      145.28      138.62      8.70 o 
  -8   3   5       97.73       95.77      5.64 o 
  -7   3   5        2.09       -1.28      2.72 o 
  -6   3   5       53.46       45.67      4.03 o 
  -5   3   5      282.44      297.35      4.85 o 
  -4   3   5      117.46      164.48      4.38 o 
  -3   3   5      492.44      497.12      5.45 o 
  -2   3   5     1183.86     1333.60      9.30 o 
  -1   3   5     1187.09     1244.22     11.16 o 
   0   3   5     3854.63     3841.56     26.81 o 
   1   3   5      193.06      255.72      4.19 o 
   2   3   5     1000.53     1001.98     10.00 o 
   3   3   5      234.67      252.08      4.68 o 
   4   3   5      526.02      524.71      8.07 o 
   5   3   5       80.54       67.80      5.23 o 
   6   3   5      198.09      178.87      9.09 o 
   7   3   5      211.35      196.51      6.16 o 
   8   3   5       71.79       81.11      7.19 o 
   9   3   5      176.40      182.88     10.64 o 
  10   3   5       72.39       82.27     10.39 o 
  11   3   5       29.33       22.83      8.16 o 
 -12   4   5      153.24      176.19     15.04 o 
 -11   4   5       44.36       37.30      8.59 o 
 -10   4   5      167.03      140.66     12.30 o 
  -9   4   5       23.35       23.71      5.10 o 
  -8   4   5      400.19      398.75      8.66 o 
  -7   4   5        1.15       -1.24      3.07 o 
  -6   4   5      587.95      602.80     10.61 o 
  -5   4   5      117.52      122.88      5.14 o 
  -4   4   5       90.27       97.81      3.05 o 
  -3   4   5       31.76       26.11      1.59 o 
  -2   4   5     2756.67     2673.28     21.45 o 
  -1   4   5      179.41      194.03      3.67 o 
   0   4   5       16.69       37.43      2.09 o 
   1   4   5     1322.92     1359.19     12.02 o 
   2   4   5      152.82      157.26      3.09 o 
   3   4   5      523.41      487.70      6.67 o 
   4   4   5      300.61      321.94      6.77 o 
   5   4   5      478.96      462.30      8.84 o 
   6   4   5      850.04      840.30     14.54 o 
   7   4   5       18.95       20.74      4.61 o 
   8   4   5       36.61       39.39      5.63 o 
   9   4   5       12.08       14.14     13.05 o 
  10   4   5       56.69       65.76     14.25 o 
  11   4   5       24.08       30.09     15.90 o 
 -12   5   5        4.22       -3.70      7.30 o 
 -11   5   5       39.32       41.07     13.20 o 
 -10   5   5      275.87      278.94     18.60 o 
  -9   5   5        0.03       -5.08      5.08 o 
  -8   5   5      716.82      739.05     20.22 o 
  -7   5   5      808.31      769.90     13.90 o 
  -6   5   5      101.05      114.50      4.90 o 
  -5   5   5      458.09      469.52      8.38 o 
  -4   5   5     2486.18     2497.25     20.59 o 
  -3   5   5       30.55       34.54      2.08 o 
  -2   5   5     2449.85     2380.33     25.90 o 
  -1   5   5      288.28      342.63      8.30 o 
   0   5   5       47.37       41.02      3.54 o 
   1   5   5      469.94      554.08      8.62 o 
   2   5   5     1764.85     1708.18     15.77 o 
   3   5   5      760.95      742.25     10.58 o 
   4   5   5      153.58      154.13      4.89 o 
   5   5   5     4072.83     3904.57     57.67 o 
   6   5   5      366.77      383.98     10.88 o 
   7   5   5      289.43      299.78     10.22 o 
   8   5   5      724.60      713.08     22.16 o 
   9   5   5       48.64       59.79      9.22 o 
  10   5   5      330.52      351.50     17.71 o 
  11   5   5        9.99       17.79     12.75 o 
 -11   6   5       40.07       38.86      9.09 o 
 -10   6   5       41.09       27.20     10.20 o 
  -9   6   5      111.53      121.13     10.88 o 
  -8   6   5      100.51      110.62     10.95 o 
  -7   6   5        0.41        2.84      4.91 o 
  -6   6   5        0.15        2.63      3.04 o 
  -5   6   5        1.29        0.30      2.48 o 
  -4   6   5     1536.48     1495.78     13.99 o 
  -3   6   5       95.38      101.26      5.08 o 
  -2   6   5       94.47      103.56      6.34 o 
  -1   6   5       92.25      103.48      6.35 o 
   0   6   5     1087.00     1085.57     13.57 o 
   1   6   5       49.87       39.07      5.15 o 
   2   6   5        0.41        2.56      2.55 o 
   3   6   5     1628.89     1568.96     21.70 o 
   4   6   5      228.50      232.85      7.49 o 
   5   6   5        3.20       -3.44      4.25 o 
   6   6   5       37.70       37.57      6.66 o 
   7   6   5       24.78       24.10      6.40 o 
   8   6   5      169.26      166.13     12.37 o 
   9   6   5      108.39      105.60     12.30 o 
  10   6   5        0.62       -6.15      6.15 o 
 -11   7   5       96.31       98.91     11.97 o 
 -10   7   5        4.23        3.56      6.56 o 
  -9   7   5      123.58       88.97      9.96 o 
  -8   7   5       19.14       32.53      6.15 o 
  -7   7   5        7.56        2.38      3.37 o 
  -6   7   5       52.46       40.92      5.33 o 
  -5   7   5       11.29       10.93      4.03 o 
  -4   7   5       20.85       27.16      3.10 o 
  -3   7   5      307.02      293.53      7.95 o 
  -2   7   5       26.76       18.44      2.96 o 
  -1   7   5      584.65      561.72      9.23 o 
   0   7   5       15.23       15.86      2.81 o 
   1   7   5      481.90      503.80      9.88 o 
   2   7   5        0.05        1.85      2.76 o 
   3   7   5       30.55       30.38      2.51 o 
   4   7   5      649.61      663.13     14.41 o 
   5   7   5      544.30      546.46     16.10 o 
   6   7   5       82.03       78.59     12.60 o 
   7   7   5       42.04       58.02     16.65 o 
   8   7   5       18.76       13.95      6.36 o 
   9   7   5      135.91      143.89     12.82 o 
  10   7   5        1.97        2.70      9.00 o 
 -10   8   5       40.21       21.72     10.07 o 
  -9   8   5      235.83      247.39     13.05 o 
  -8   8   5      389.17      448.79     15.19 o 
  -7   8   5       18.90       10.89      5.11 o 
  -6   8   5     1292.93     1293.12     24.37 o 
  -5   8   5        3.94        5.14      3.26 o 
  -4   8   5        2.61        6.59      2.70 o 
  -3   8   5        0.37        0.16      3.64 o 
  -2   8   5       72.21       83.79      7.32 o 
  -1   8   5      222.78      216.54      6.62 o 
   0   8   5      363.16      355.45      8.03 o 
   1   8   5       28.28       16.01      4.13 o 
   2   8   5      641.50      658.55     14.35 o 
   3   8   5     1296.51     1299.13     17.27 o 
   4   8   5      382.32      363.99      9.77 o 
   5   8   5      101.28       90.02      8.07 o 
   6   8   5      242.89      233.55     12.00 o 
   7   8   5      536.00      577.68     20.10 o 
   8   8   5      111.13       90.30     10.12 o 
   9   8   5       27.11       30.14      8.27 o 
  -9   9   5      105.75      106.33      9.89 o 
  -8   9   5      134.91      147.86     10.50 o 
  -7   9   5        0.17        0.17      7.04 o 
  -6   9   5        7.27        3.88      4.00 o 
  -5   9   5        0.24       -0.48      3.30 o 
  -4   9   5       40.98       39.70      6.19 o 
  -3   9   5       89.19       73.70     13.55 o 
  -2   9   5        3.41        6.68      4.15 o 
  -1   9   5       20.34       22.01      4.36 o 
   0   9   5        0.63        0.60      3.96 o 
   1   9   5       77.70       71.32      6.62 o 
   2   9   5     1567.80     1462.94     26.75 o 
   3   9   5       37.15       50.24      4.42 o 
   4   9   5      313.64      347.37      9.81 o 
   5   9   5       13.79       13.52      4.78 o 
   6   9   5      136.20      121.08      8.90 o 
   7   9   5       37.88       26.68      6.57 o 
   8   9   5       24.87       22.20     12.00 o 
  -8  10   5        0.01       -3.21      5.29 o 
  -7  10   5       65.19       58.45      6.63 o 
  -6  10   5        1.29        3.46      4.14 o 
  -5  10   5        6.05        5.60      3.74 o 
  -4  10   5       74.90       65.49      6.15 o 
  -3  10   5        0.09        1.40      4.24 o 
  -2  10   5      504.75      497.85     15.40 o 
  -1  10   5       50.68       52.56      5.77 o 
   0  10   5       20.42       20.66      5.19 o 
   1  10   5       42.04       44.75      6.05 o 
   2  10   5       13.38       10.27      4.79 o 
   3  10   5       85.68       85.20      4.92 o 
   4  10   5      130.87      116.62      6.86 o 
   5  10   5       20.43       12.28      5.01 o 
   6  10   5        1.95       -3.29      6.79 o 
   7  10   5        2.49        8.59      6.32 o 
  -7  11   5      493.17      512.96     21.69 o 
  -6  11   5       36.03       31.46      5.75 o 
  -5  11   5      864.84      881.39     17.77 o 
  -4  11   5       12.61       11.15      3.77 o 
  -3  11   5        0.87       -4.61      4.61 o 
  -2  11   5       40.41       39.89      5.57 o 
  -1  11   5       88.92      102.15      8.77 o 
   0  11   5       25.86       21.22      6.56 o 
   1  11   5      150.76      138.32      9.45 o 
   2  11   5        0.01       -3.71      4.67 o 
   3  11   5       37.94       41.80      8.04 o 
   4  11   5       24.27       14.75      4.44 o 
   5  11   5       28.91       34.08      8.93 o 
   6  11   5      126.39      138.26     11.03 o 
  -5  12   5        7.63        2.02      5.02 o 
  -4  12   5        1.92       -1.57      5.45 o 
  -3  12   5      151.95      142.60     10.54 o 
  -2  12   5       37.69       42.22      6.15 o 
  -1  12   5        1.76        5.07      4.61 o 
   0  12   5        8.00       11.24      5.97 o 
   1  12   5      127.12      130.86     10.05 o 
   2  12   5       21.62       31.38      6.51 o 
   3  12   5      343.52      380.65     15.44 o 
   4  12   5       46.99       40.89      7.64 o 
   0  13   5       23.27       26.10     15.00 o 
 -12   0   6        5.87       -5.70      9.90 o 
 -10   0   6     2121.89     2177.68     53.99 o 
  -8   0   6        0.45       -2.70      6.90 o 
  -6   0   6     1714.55     1709.89     25.43 o 
  -4   0   6     1960.71     2267.31     33.72 o 
  -2   0   6     7838.61     7856.66     69.06 o 
   0   0   6     1140.89      981.30     12.34 o 
   2   0   6    20245.52    20633.37    223.92 o 
   4   0   6      396.38      434.66     15.15 o 
   6   0   6      770.49      808.58     20.25 o 
   8   0   6       19.91       10.29      5.62 o 
  10   0   6       33.16       26.40      8.70 o 
 -12   1   6      107.73      109.48      9.68 o 
 -11   1   6      218.39      208.08     11.93 o 
 -10   1   6      193.54      184.43      8.93 o 
  -9   1   6      118.60      125.33      7.23 o 
  -8   1   6      268.72      249.86      8.64 o 
  -7   1   6     1434.74     1376.89     17.16 o 
  -6   1   6        4.29        4.81      2.08 o 
  -5   1   6     1303.01     1396.53     15.07 o 
  -4   1   6      136.64      122.61      4.20 o 
  -3   1   6    10259.18    10877.62     66.73 o 
  -2   1   6      343.84      332.78      3.69 o 
  -1   1   6       17.01       33.25      1.51 o 
   0   1   6       87.64      118.23      2.52 o 
   1   1   6       33.70       49.75      2.22 o 
   2   1   6        0.28        2.60      1.25 o 
   3   1   6      642.93      631.05      9.08 o 
   4   1   6     1068.49     1104.22     15.57 o 
   5   1   6      499.42      459.17      9.72 o 
   6   1   6      412.92      381.98      9.64 o 
   7   1   6        1.94        0.73      3.29 o 
   8   1   6       29.17       30.51      3.77 o 
   9   1   6      193.02      195.96      9.11 o 
  10   1   6      200.24      226.23     20.56 o 
  11   1   6       19.85       23.25      6.49 o 
 -12   2   6        3.35       -4.46     16.50 o 
 -11   2   6        7.39        9.89      5.41 o 
 -10   2   6       19.87       24.88      5.93 o 
  -9   2   6      790.48      763.51     15.15 o 
  -8   2   6      702.90      703.64     17.36 o 
  -7   2   6       45.13       40.12      4.12 o 
  -6   2   6     2764.35     2706.32     26.09 o 
  -5   2   6     2344.44     2388.56     21.22 o 
  -4   2   6      896.80      887.86      8.76 o 
  -3   2   6       27.78       35.95      1.62 o 
  -2   2   6     6466.08     6557.82     41.53 o 
  -1   2   6      533.24      572.65      5.03 o 
   0   2   6      288.50      321.40      4.60 o 
   1   2   6     1438.74     1574.28     13.82 o 
   2   2   6        9.33        4.55      1.66 o 
   3   2   6       13.82       14.38      1.96 o 
   4   2   6     1243.22     1214.57     13.58 o 
   5   2   6       68.30       62.05      3.83 o 
   6   2   6     1524.32     1502.28     18.80 o 
   7   2   6     1783.44     1719.19     23.33 o 
   8   2   6     1028.13     1021.48     15.41 o 
   9   2   6       51.16       49.98      6.80 o 
  10   2   6       39.65       55.66      7.44 o 
  11   2   6       66.03       84.48     11.35 o 
 -12   3   6        1.38       -4.42     21.00 o 
 -11   3   6      332.28      334.40     25.95 o 
 -10   3   6       48.89       49.25      6.68 o 
  -9   3   6      229.17      240.73     10.42 o 
  -8   3   6       46.33       38.77      4.72 o 
  -7   3   6      100.57       95.75      5.20 o 
  -6   3   6      761.16      770.88     12.22 o 
  -5   3   6      104.59      106.57      4.22 o 
  -4   3   6       74.03       81.28      3.03 o 
  -3   3   6     1013.41     1108.74      9.73 o 
  -2   3   6     1310.76     1295.70     11.22 o 
  -1   3   6        5.37       -0.23      1.17 o 
   0   3   6      562.93      613.72      6.88 o 
   1   3   6     3475.88     3558.86     26.64 o 
   2   3   6        5.91        3.75      1.42 o 
   3   3   6      188.40      183.85      4.69 o 
   4   3   6      171.74      191.73      6.62 o 
   5   3   6     1213.28     1230.43     18.00 o 
   6   3   6      477.80      446.12     14.75 o 
   7   3   6       86.35       75.31      4.38 o 
   8   3   6        6.93        1.67      3.39 o 
   9   3   6        5.93        0.10      6.91 o 
  10   3   6       10.31       10.71      7.08 o 
  11   3   6        0.65       -5.04      7.20 o 
 -12   4   6      155.30      133.00     13.78 o 
 -11   4   6       36.87       21.50      7.95 o 
 -10   4   6      135.19      138.42     12.07 o 
  -9   4   6       15.25       10.40      4.59 o 
  -8   4   6       90.43       88.88      7.66 o 
  -7   4   6      746.07      762.50     16.26 o 
  -6   4   6     2208.40     2228.84     25.11 o 
  -5   4   6      908.24      859.81     11.33 o 
  -4   4   6     2287.49     2310.05     17.43 o 
  -3   4   6      303.80      281.85      4.10 o 
  -2   4   6     1739.22     1864.45     17.61 o 
  -1   4   6      603.96      618.55      7.37 o 
   0   4   6      570.84      619.63      7.93 o 
   1   4   6      288.44      298.12      6.17 o 
   2   4   6      205.39      232.50      4.17 o 
   3   4   6       77.05       67.06      3.19 o 
   4   4   6      774.99      789.17     11.63 o 
   5   4   6       46.27       47.33      3.85 o 
   6   4   6      490.16      499.26     11.17 o 
   7   4   6      582.58      549.15     12.15 o 
   8   4   6       94.93      100.85      7.96 o 
   9   4   6       59.80       56.89     11.70 o 
  10   4   6      131.06      122.17     12.30 o 
  11   4   6      390.04      413.66     20.02 o 
 -11   5   6        1.30       -0.15      7.00 o 
 -10   5   6       62.27       52.13      8.69 o 
  -9   5   6      274.51      306.37     27.00 o 
  -8   5   6       28.04       18.19      6.11 o 
  -7   5   6     1522.77     1452.66     21.33 o 
  -6   5   6       41.48       50.72      4.23 o 
  -5   5   6       15.13       11.58      2.32 o 
  -4   5   6      172.02      195.10      4.55 o 
  -3   5   6        3.51        0.48      1.05 o 
  -2   5   6       68.36       83.66      3.55 o 
  -1   5   6      141.14      178.45      3.43 o 
   0   5   6        0.10        2.09      1.30 o 
   1   5   6      680.79      662.33      9.90 o 
   2   5   6       59.70       69.58      3.11 o 
   3   5   6      940.20      946.34     12.02 o 
   4   5   6      522.72      517.12      8.98 o 
   5   5   6      846.75      896.61     13.33 o 
   6   5   6      140.25      124.51      7.25 o 
   7   5   6       26.61       22.48      6.19 o 
   8   5   6      194.40      178.24     27.45 o 
   9   5   6      294.58      307.77     15.90 o 
  10   5   6       64.92       73.37     10.60 o 
 -11   6   6       60.87       57.92     10.15 o 
 -10   6   6        8.39        5.52     10.35 o 
  -9   6   6        1.75        2.40      5.73 o 
  -8   6   6        7.17        4.53      5.22 o 
  -7   6   6      139.58      150.82      8.27 o 
  -6   6   6       23.60       19.03      3.71 o 
  -5   6   6        0.07       -0.83      2.30 o 
  -4   6   6     1609.23     1544.57     16.98 o 
  -3   6   6     1482.57     1498.47     23.54 o 
  -2   6   6      749.18      749.76     10.87 o 
  -1   6   6       45.45       47.19      3.35 o 
   0   6   6     4317.09     4247.39     42.31 o 
   1   6   6      318.05      335.29      7.30 o 
   2   6   6      290.50      295.79      8.85 o 
   3   6   6      119.39      125.33      4.93 o 
   4   6   6      429.76      423.85      7.96 o 
   5   6   6     2220.75     2117.37     39.03 o 
   6   6   6       43.89       29.23      6.34 o 
   7   6   6        7.09        8.40      5.76 o 
   8   6   6        4.32       -0.36      5.71 o 
   9   6   6        8.06        8.97      7.20 o 
  10   6   6       46.92       52.36      9.97 o 
 -10   7   6        3.81       -5.26      5.26 o 
  -9   7   6       48.86       48.44      7.28 o 
  -8   7   6      170.80      171.93     10.55 o 
  -7   7   6       94.82       97.40      7.79 o 
  -6   7   6      382.57      396.48     10.11 o 
  -5   7   6      513.19      541.89     12.68 o 
  -4   7   6      335.45      313.74      7.26 o 
  -3   7   6      634.69      645.47     12.12 o 
  -2   7   6       46.50       45.10      3.74 o 
  -1   7   6        0.07        0.97      2.47 o 
   0   7   6      467.67      458.21      9.50 o 
   1   7   6      311.09      278.28     10.30 o 
   2   7   6      192.44      217.97      7.37 o 
   3   7   6      319.96      325.25      8.97 o 
   4   7   6      230.48      227.06      9.79 o 
   5   7   6       18.58       19.58      5.38 o 
   6   7   6       23.00       20.71      6.02 o 
   7   7   6      414.99      352.97     15.63 o 
   8   7   6       38.84       41.76      8.24 o 
   9   7   6        7.55       -5.49      6.27 o 
 -10   8   6      114.89      110.29     12.21 o 
  -9   8   6      144.29      140.38     10.65 o 
  -8   8   6      194.81      166.76     10.71 o 
  -7   8   6       24.15       19.75      7.72 o 
  -6   8   6       14.19       10.73      4.24 o 
  -5   8   6        5.05        2.13      3.29 o 
  -4   8   6       13.25        9.89      2.89 o 
  -3   8   6      298.29      291.88     10.82 o 
  -2   8   6      272.96      255.03     10.37 o 
  -1   8   6      503.78      524.77     11.53 o 
   0   8   6        4.87        3.79      3.37 o 
   1   8   6      473.71      463.01     11.77 o 
   2   8   6      231.58      241.31      9.57 o 
   3   8   6        0.56       -2.07      2.34 o 
   4   8   6      308.04      331.13     10.88 o 
   5   8   6      443.91      459.43     13.53 o 
   6   8   6        4.74        6.65      5.12 o 
   7   8   6      551.87      535.66     19.21 o 
   8   8   6       28.88       27.52      7.90 o 
   9   8   6       29.25       34.49      8.88 o 
  -9   9   6      116.63      121.48     13.50 o 
  -8   9   6       82.00       86.94      8.75 o 
  -7   9   6        0.36        0.29      4.42 o 
  -6   9   6       87.60       96.57      6.92 o 
  -5   9   6      520.30      474.54     11.66 o 
  -4   9   6        5.15        8.28      2.35 o 
  -3   9   6      451.81      435.08     17.36 o 
  -2   9   6       20.74       25.43      5.26 o 
  -1   9   6     1745.15     1710.48     25.89 o 
   0   9   6        9.52        3.94      7.27 o 
   1   9   6       50.15       49.95      8.17 o 
   2   9   6        5.40        2.46      4.40 o 
   3   9   6       31.44       32.11      3.43 o 
   4   9   6       42.55       32.97      5.00 o 
   5   9   6       58.59       58.13      7.41 o 
   6   9   6       35.57       18.00      5.74 o 
   7   9   6        0.04       -5.02      5.02 o 
   8   9   6      208.60      204.21     14.73 o 
  -8  10   6       44.66       45.34      7.57 o 
  -7  10   6       55.02       65.06      8.62 o 
  -6  10   6        4.96        7.01      5.89 o 
  -5  10   6        0.01       -0.57      3.61 o 
  -4  10   6      225.48      241.59      7.84 o 
  -3  10   6      154.81      167.65     10.31 o 
  -2  10   6      115.66      139.36     12.04 o 
  -1  10   6      192.33      181.76      8.94 o 
   0  10   6       87.15       95.04     10.19 o 
   1  10   6        4.88        6.17      4.66 o 
   2  10   6       49.44       61.70      8.89 o 
   3  10   6      132.40      117.61      5.82 o 
   4  10   6       97.26       91.50     10.11 o 
   5  10   6       23.68       26.00      5.63 o 
   6  10   6       27.08       18.41      5.88 o 
   7  10   6        5.54        3.56      5.71 o 
  -7  11   6        2.59       17.40     14.40 o 
  -6  11   6      138.96      141.11      8.72 o 
  -5  11   6       31.75       30.61      6.97 o 
  -4  11   6       20.01        2.41      5.35 o 
  -3  11   6      129.53      131.32      9.87 o 
  -2  11   6       92.48       86.67      7.10 o 
  -1  11   6        8.62        4.97      4.03 o 
   0  11   6      178.45      173.30     10.58 o 
   1  11   6       52.80       54.72      7.75 o 
   2  11   6       27.73       35.19      6.76 o 
   3  11   6       24.45       33.20      6.70 o 
   4  11   6      120.39      106.89      7.60 o 
   5  11   6       72.47       81.86      7.83 o 
  -5  12   6       42.56       45.80      6.54 o 
  -4  12   6      179.77      181.75     15.13 o 
  -3  12   6      109.42      104.19     11.86 o 
  -2  12   6        0.11       -4.19      5.89 o 
  -1  12   6        4.46        4.11      7.23 o 
   0  12   6       28.51       23.53      6.24 o 
   1  12   6       71.40       73.76      8.38 o 
   2  12   6       45.97       39.94      8.00 o 
   3  12   6       38.47       40.45      7.41 o 
 -11   0   7        2.51        4.22      6.34 o 
  -9   0   7      328.42      306.72     13.95 o 
  -7   0   7      127.81      146.17      6.47 o 
  -5   0   7     2526.92     2334.07     31.45 o 
  -3   0   7     7639.24     7731.65     68.09 o 
  -1   0   7      989.30     1057.45     11.69 o 
   1   0   7      486.34      437.98      7.68 o 
   3   0   7     1174.21     1108.04     25.05 o 
   5   0   7      453.99      477.66     14.62 o 
   7   0   7     1948.12     1925.56     44.54 o 
   9   0   7       17.90       14.15      6.13 o 
  11   0   7        8.16       22.50     11.70 o 
 -12   1   7       73.80       68.75      8.48 o 
 -11   1   7      800.33      810.07     20.55 o 
 -10   1   7       18.72       20.66      4.59 o 
  -9   1   7       27.31       17.67      4.27 o 
  -8   1   7     1132.85     1131.53     15.39 o 
  -7   1   7       37.92       33.78      2.88 o 
  -6   1   7       39.35       39.23      3.06 o 
  -5   1   7       53.37       59.93      3.17 o 
  -4   1   7     3297.74     3552.38     29.15 o 
  -3   1   7     2058.14     2396.78     18.53 o 
  -2   1   7     1959.65     2182.96     15.17 o 
  -1   1   7      380.05      375.00      4.36 o 
   0   1   7     1848.16     1919.83     15.19 o 
   1   1   7       25.02       20.47      1.91 o 
   2   1   7     3066.12     3073.31     33.09 o 
   3   1   7     4513.71     4778.40     44.77 o 
   4   1   7       65.74       55.92      3.88 o 
   5   1   7     1574.10     1546.06     21.14 o 
   6   1   7      233.50      210.82      7.57 o 
   7   1   7      292.63      284.02      9.83 o 
   8   1   7      145.20      143.65      6.56 o 
   9   1   7      112.08      112.10      8.86 o 
  10   1   7        0.00       -4.78      4.78 o 
  11   1   7       23.67       16.20      8.16 o 
 -12   2   7      229.87      260.36     29.99 o 
 -11   2   7       38.60       36.07      6.74 o 
 -10   2   7       62.97       58.50      7.06 o 
  -9   2   7        2.66        3.54      3.45 o 
  -8   2   7      368.79      385.99      7.84 o 
  -7   2   7      314.93      301.05      8.42 o 
  -6   2   7      168.55      158.69      5.13 o 
  -5   2   7      369.27      365.46      6.58 o 
  -4   2   7     1082.90     1174.81     11.94 o 
  -3   2   7      484.16      472.91      6.33 o 
  -2   2   7       58.16       81.30      2.25 o 
  -1   2   7     2950.36     3158.30     23.96 o 
   0   2   7      553.66      615.69      6.93 o 
   1   2   7      337.09      321.20      7.46 o 
   2   2   7      405.67      490.76      5.91 o 
   3   2   7     1048.95     1111.36     13.82 o 
   4   2   7     1347.72     1314.55     17.98 o 
   5   2   7       98.49       81.21      4.34 o 
   6   2   7      234.75      245.96     12.36 o 
   7   2   7       10.13       13.70      3.16 o 
   8   2   7       24.35       23.06      4.20 o 
   9   2   7       38.48       50.87      7.40 o 
  10   2   7        3.55        6.85      5.42 o 
  11   2   7       12.91       16.08     15.75 o 
 -12   3   7       21.94       21.62      8.49 o 
 -11   3   7       17.85       21.99      7.84 o 
 -10   3   7       54.13       55.31      9.02 o 
  -9   3   7        0.97       -4.09      4.09 o 
  -8   3   7      364.30      355.23      9.16 o 
  -7   3   7      783.49      743.32     16.37 o 
  -6   3   7      559.15      530.22      9.89 o 
  -5   3   7      590.96      621.94     10.32 o 
  -4   3   7    12059.57    11942.49     79.05 o 
  -3   3   7     3297.55     3424.39     26.39 o 
  -2   3   7     1113.19      975.86     10.12 o 
  -1   3   7       23.31       26.91      1.39 o 
   0   3   7       47.15       67.78      2.42 o 
   1   3   7       50.57       71.35      3.29 o 
   2   3   7      305.07      357.90      6.09 o 
   3   3   7      126.53       97.37      3.87 o 
   4   3   7       15.20       17.21      2.81 o 
   5   3   7      513.35      505.45     11.01 o 
   6   3   7      693.60      716.84     11.26 o 
   7   3   7      283.32      306.14     10.59 o 
   8   3   7      100.15      131.65      7.11 o 
   9   3   7      285.41      271.05     12.05 o 
  10   3   7        7.84       -2.64      8.25 o 
  11   3   7       12.83       24.75      8.70 o 
 -12   4   7       72.40       75.67     12.60 o 
 -11   4   7       73.20       59.37      9.32 o 
 -10   4   7        4.62        0.59      6.25 o 
  -9   4   7      146.13      162.96     14.16 o 
  -8   4   7       51.31       50.90      5.90 o 
  -7   4   7      694.96      690.71     15.79 o 
  -6   4   7       89.05       83.69      5.20 o 
  -5   4   7     2382.57     2306.65     20.25 o 
  -4   4   7       15.61       14.81      1.99 o 
  -3   4   7     1793.75     1773.27     15.37 o 
  -2   4   7        0.23        2.17      1.91 o 
  -1   4   7       27.03       32.21      2.25 o 
   0   4   7       77.59       88.73      3.48 o 
   1   4   7      772.67      737.13      8.41 o 
   2   4   7      971.48     1118.06     12.38 o 
   3   4   7       18.93       19.13      2.35 o 
   4   4   7     1634.08     1627.27     20.10 o 
   5   4   7      154.17      147.07      6.78 o 
   6   4   7      191.82      196.23     14.89 o 
   7   4   7      493.11      498.12     11.83 o 
   8   4   7      503.55      489.43     14.61 o 
   9   4   7      121.25      122.21     11.87 o 
  10   4   7       31.54       46.84      9.42 o 
 -11   5   7      110.08      109.66     11.98 o 
 -10   5   7       23.34       22.77      7.39 o 
  -9   5   7        0.11       -1.30      5.41 o 
  -8   5   7       13.03        4.35      5.41 o 
  -7   5   7       84.75       78.11      6.15 o 
  -6   5   7       46.77       48.41      3.86 o 
  -5   5   7       34.90       39.42      3.02 o 
  -4   5   7       76.28       72.23      3.27 o 
  -3   5   7        4.11        4.46      1.36 o 
  -2   5   7       69.06       73.35      3.37 o 
  -1   5   7      343.67      362.47      5.88 o 
   0   5   7      388.56      360.84      6.24 o 
   1   5   7      546.99      559.59     10.79 o 
   2   5   7       30.51       36.36      2.66 o 
   3   5   7      236.94      222.13      5.57 o 
   4   5   7       14.73       13.64      2.84 o 
   5   5   7      157.59      170.25      6.99 o 
   6   5   7        1.06        0.93      3.22 o 
   7   5   7       18.22       11.73      6.45 o 
   8   5   7       46.86       36.78      7.80 o 
   9   5   7       77.25       60.39     16.05 o 
  10   5   7       15.23       16.40      8.11 o 
 -11   6   7        6.64       -1.84      6.96 o 
 -10   6   7       12.31        1.50      6.36 o 
  -9   6   7      124.72      128.72     11.36 o 
  -8   6   7      359.73      367.18     22.68 o 
  -7   6   7        3.38       -3.61      3.61 o 
  -6   6   7      144.89      141.48      6.70 o 
  -5   6   7      314.39      324.51      6.20 o 
  -4   6   7       38.52       37.15      3.03 o 
  -3   6   7     1071.42      984.20     17.15 o 
  -2   6   7      536.72      553.79     14.86 o 
  -1   6   7      118.32      124.62      4.72 o 
   0   6   7      956.39      911.83     12.67 o 
   1   6   7        2.10        2.74      2.71 o 
   2   6   7       15.56       17.54      2.44 o 
   3   6   7       75.59       66.25      3.24 o 
   4   6   7      339.51      330.37     18.78 o 
   5   6   7       18.04       20.43     14.25 o 
   6   6   7     1156.98     1098.58     26.57 o 
   7   6   7       31.31       32.02      6.91 o 
   8   6   7      118.92      102.42     10.63 o 
   9   6   7      125.00      138.45     17.40 o 
  10   6   7       77.18       77.69     11.15 o 
 -10   7   7      392.42      369.16     15.61 o 
  -9   7   7        9.31        0.24      5.40 o 
  -8   7   7      115.43      133.90      9.59 o 
  -7   7   7        1.04        1.91      4.50 o 
  -6   7   7       73.20       79.02      6.04 o 
  -5   7   7        1.55       -2.73      2.75 o 
  -4   7   7       51.15       53.43      4.36 o 
  -3   7   7     1082.25     1063.01     23.29 o 
  -2   7   7      313.52      292.77     14.07 o 
  -1   7   7       27.60       28.32      3.30 o 
   0   7   7     1034.14      992.98     14.93 o 
   1   7   7       82.52       92.03      6.26 o 
   2   7   7      610.42      599.06     13.53 o 
   3   7   7        5.20        8.73      2.48 o 
   4   7   7      122.55      132.95     26.40 o 
   5   7   7      120.01      115.28      8.84 o 
   6   7   7      385.89      395.61     15.50 o 
   7   7   7       13.50       21.90     13.20 o 
   8   7   7      735.74      739.28     23.73 o 
   9   7   7       88.35       94.32     17.25 o 
 -10   8   7       40.59       31.29     11.57 o 
  -9   8   7        1.18       -4.15      5.36 o 
  -8   8   7       35.19       39.44      6.78 o 
  -7   8   7        3.28        0.05      4.35 o 
  -6   8   7      113.61      110.57      8.36 o 
  -5   8   7       16.48       31.03      4.31 o 
  -4   8   7        4.93        0.19      3.51 o 
  -3   8   7        6.26        2.89      4.18 o 
  -2   8   7      211.55      231.20     20.59 o 
  -1   8   7        3.72        5.42      3.67 o 
   0   8   7      280.60      264.87     17.32 o 
   1   8   7       70.99       73.80      8.76 o 
   2   8   7      170.52      165.34      9.33 o 
   3   8   7       86.69       86.53      5.41 o 
   4   8   7       13.45       12.27      4.27 o 
   5   8   7        1.14        0.41      4.22 o 
   6   8   7        7.51        3.04      5.17 o 
   7   8   7      108.36      104.57     10.63 o 
   8   8   7        0.01        0.93      6.23 o 
  -9   9   7      112.64      106.67      9.98 o 
  -8   9   7      191.39      193.96     15.32 o 
  -7   9   7      518.72      545.25     14.71 o 
  -6   9   7        9.13        5.38      4.16 o 
  -5   9   7      114.25      108.28      6.70 o 
  -4   9   7       10.77       12.55      3.04 o 
  -3   9   7      243.93      231.57     11.02 o 
  -2   9   7       51.23       50.15      5.47 o 
  -1   9   7      893.66      909.31     17.69 o 
   0   9   7       71.49       78.11      7.18 o 
   1   9   7      221.37      206.93     11.74 o 
   2   9   7       96.69       92.35      7.83 o 
   3   9   7       20.79       20.74      4.11 o 
   4   9   7        0.57        1.92      3.84 o 
   5   9   7      188.76      188.61      9.99 o 
   6   9   7        0.34       -0.56      4.82 o 
   7   9   7        2.43        2.07      7.13 o 
  -8  10   7       69.10       66.27     10.75 o 
  -7  10   7       10.67        5.22      4.75 o 
  -6  10   7      124.61      137.83     12.08 o 
  -5  10   7       91.02       88.40      7.59 o 
  -4  10   7        2.96        4.80      4.50 o 
  -3  10   7       28.60       25.43      5.90 o 
  -2  10   7      422.80      438.12     12.60 o 
  -1  10   7      175.17      177.23     13.02 o 
   0  10   7       80.55       81.75      7.63 o 
   1  10   7      346.97      350.51     12.97 o 
   2  10   7        5.60        0.60      5.16 o 
   3  10   7      179.90      179.85      7.17 o 
   4  10   7        0.03       11.34      4.23 o 
   5  10   7        1.32        7.58      4.94 o 
   6  10   7       14.63       13.59      5.74 o 
  -6  11   7        7.31        3.30      5.07 o 
  -5  11   7        6.76        3.49      4.32 o 
  -4  11   7       25.34       27.70      6.87 o 
  -3  11   7      118.23      120.01      8.33 o 
  -2  11   7      124.27      126.80      8.53 o 
  -1  11   7       27.95       24.54      5.88 o 
   0  11   7       78.19       86.51     11.71 o 
   1  11   7       94.38       97.83      8.86 o 
   2  11   7       44.38       49.21      7.28 o 
   3  11   7       88.19       77.42      8.60 o 
   4  11   7      117.86      120.83      8.35 o 
   5  11   7       15.72       16.55      5.75 o 
  -4  12   7        6.69        3.39      6.17 o 
  -3  12   7        0.39       -1.79      4.84 o 
  -2  12   7        8.84       17.26      5.32 o 
  -1  12   7       75.00       83.32      8.42 o 
   0  12   7       51.75       53.00      7.64 o 
   1  12   7       68.72       67.74      8.33 o 
   2  12   7        9.04        6.60      5.86 o 
   3  12   7      201.20      211.18     13.45 o 
 -12   0   8       12.78       15.00     11.70 o 
 -10   0   8     1491.31     1561.69     36.59 o 
  -8   0   8     1082.24     1078.34     19.57 o 
  -6   0   8       38.00       36.20      3.59 o 
  -4   0   8      378.50      333.19      7.84 o 
  -2   0   8    13740.08    15129.54    168.85 o 
   0   0   8     1115.91     1182.78     46.26 o 
   2   0   8      221.86      284.65      9.42 o 
   4   0   8     1992.89     1904.52     40.64 o 
   6   0   8      521.32      517.27     16.60 o 
   8   0   8       98.61      117.57     10.21 o 
  10   0   8       95.63       77.39     15.00 o 
 -12   1   8       53.11       58.35     13.61 o 
 -11   1   8      218.54      225.70     21.10 o 
 -10   1   8        0.09       -3.69      3.69 o 
  -9   1   8      302.39      304.07      9.85 o 
  -8   1   8      742.34      733.71     12.07 o 
  -7   1   8      267.48      257.78      5.86 o 
  -6   1   8       34.68       29.84      2.91 o 
  -5   1   8       36.01       48.05      3.02 o 
  -4   1   8       60.32       49.02      2.67 o 
  -3   1   8     1011.08     1012.38     10.24 o 
  -2   1   8     1211.77     1143.18     10.08 o 
  -1   1   8      808.49      750.95      9.08 o 
   0   1   8     3108.66     3125.04     25.16 o 
   1   1   8      862.64      880.36      9.89 o 
   2   1   8       46.68       36.65      2.69 o 
   3   1   8      319.73      425.08      8.58 o 
   4   1   8       26.66       26.94      3.77 o 
   5   1   8     2528.23     2472.95     32.60 o 
   6   1   8        0.06       -3.06      3.06 o 
   7   1   8       16.15       22.55      4.07 o 
   8   1   8      191.20      184.76      7.44 o 
   9   1   8      308.04      334.39     13.14 o 
  10   1   8       51.37       76.47      8.35 o 
  11   1   8       38.31       32.72      9.32 o 
 -12   2   8      239.62      280.70     17.99 o 
 -11   2   8       41.74       51.86      7.38 o 
 -10   2   8      137.22      143.67      9.52 o 
  -9   2   8        9.56       11.51      3.89 o 
  -8   2   8       44.07       43.21      3.65 o 
  -7   2   8       39.23       37.51      4.71 o 
  -6   2   8     1852.30     1785.78     19.15 o 
  -5   2   8        2.26       -0.08      1.89 o 
  -4   2   8        1.07        0.80      1.05 o 
  -3   2   8     1275.56     1195.65      9.31 o 
  -2   2   8        5.09        2.00      1.54 o 
  -1   2   8     2094.28     2096.95     19.23 o 
   0   2   8      949.52      857.54      9.63 o 
   1   2   8      319.82      276.58      5.58 o 
   2   2   8      153.53      176.46      3.46 o 
   3   2   8       24.80       20.62      2.85 o 
   4   2   8     1019.76     1079.98     15.53 o 
   5   2   8      682.89      665.10     17.06 o 
   6   2   8      603.07      625.64     11.24 o 
   7   2   8       49.92       63.10      4.63 o 
   8   2   8       11.50       13.50      4.08 o 
   9   2   8       14.65       15.84      5.71 o 
  10   2   8       17.40       20.61      6.15 o 
  11   2   8       21.10       21.30     12.30 o 
 -12   3   8       73.97       70.98     14.70 o 
 -11   3   8       41.38       51.61      9.30 o 
 -10   3   8       18.68       15.04      5.47 o 
  -9   3   8      998.22     1027.23     21.81 o 
  -8   3   8      435.03      402.53     12.74 o 
  -7   3   8      686.29      655.56     15.76 o 
  -6   3   8      636.46      657.24     12.93 o 
  -5   3   8      246.31      246.96      7.60 o 
  -4   3   8       83.18       80.81      3.15 o 
  -3   3   8      265.95      273.51      4.71 o 
  -2   3   8      662.31      693.90      7.44 o 
  -1   3   8      516.43      558.93      6.46 o 
   0   3   8        0.12       -1.03      1.46 o 
   1   3   8        6.42        3.72      1.61 o 
   2   3   8      766.85      813.42     11.45 o 
   3   3   8     1470.11     1434.61     22.71 o 
   4   3   8       29.40       19.88      3.05 o 
   5   3   8      128.75      128.04      6.51 o 
   6   3   8      957.04      871.60     17.88 o 
   7   3   8      163.24      175.28      8.04 o 
   8   3   8      171.19      165.02      9.97 o 
   9   3   8      363.78      380.78     24.00 o 
  10   3   8      100.97      110.30     12.19 o 
 -12   4   8       12.53       17.52      8.57 o 
 -11   4   8        2.48       -0.78      6.68 o 
 -10   4   8        6.12        1.89      5.81 o 
  -9   4   8        7.02        5.93      4.67 o 
  -8   4   8       16.55       18.05      4.89 o 
  -7   4   8      920.21      883.57     30.59 o 
  -6   4   8        0.99        2.51      3.39 o 
  -5   4   8      433.35      426.50      6.97 o 
  -4   4   8      861.94      903.64     10.12 o 
  -3   4   8      912.43      958.73      9.90 o 
  -2   4   8       77.23       71.35      2.62 o 
  -1   4   8        2.36        2.93      1.15 o 
   0   4   8       36.38       47.13      1.98 o 
   1   4   8     1897.57     1979.39     19.04 o 
   2   4   8      580.79      530.43      9.71 o 
   3   4   8       33.84       30.86      3.01 o 
   4   4   8     1061.38     1069.56     14.93 o 
   5   4   8      191.36      175.49      7.42 o 
   6   4   8      114.23      120.62      6.71 o 
   7   4   8        2.31        2.26      3.52 o 
   8   4   8      292.08      283.70     11.75 o 
   9   4   8       52.19       51.05      9.09 o 
  10   4   8       20.27       14.05      8.15 o 
 -11   5   8      308.14      334.41     40.64 o 
 -10   5   8        9.22       19.74      7.31 o 
  -9   5   8       85.20       78.39      9.56 o 
  -8   5   8       67.60       45.08      7.60 o 
  -7   5   8       58.49       70.72      5.67 o 
  -6   5   8      126.14      135.93      6.03 o 
  -5   5   8     1397.05     1410.10     20.08 o 
  -4   5   8     1133.64     1138.30     11.86 o 
  -3   5   8       98.89      104.05      5.00 o 
  -2   5   8      252.92      237.97      5.90 o 
  -1   5   8      384.00      371.74      6.90 o 
   0   5   8     1000.55     1011.96     13.67 o 
   1   5   8      615.71      622.08      8.37 o 
   2   5   8      554.85      556.08      7.98 o 
   3   5   8       11.55       12.81      2.57 o 
   4   5   8     2457.10     2428.96     30.95 o 
   5   5   8      674.72      717.21     13.76 o 
   6   5   8      156.23      156.51      7.48 o 
   7   5   8      108.77      110.12      8.16 o 
   8   5   8        1.63       -2.56      5.68 o 
   9   5   8        0.00        4.41      6.47 o 
  10   5   8        6.11        7.80      7.21 o 
 -11   6   8        3.31       -1.79      6.68 o 
 -10   6   8       80.30       69.47      8.50 o 
  -9   6   8       53.08       54.93      7.42 o 
  -8   6   8      690.09      684.94     18.19 o 
  -7   6   8       22.51       17.87      5.19 o 
  -6   6   8      489.96      496.40     10.99 o 
  -5   6   8     2609.26     2603.09     30.06 o 
  -4   6   8      373.85      361.65     13.00 o 
  -3   6   8      178.04      189.38      7.61 o 
  -2   6   8        5.39        8.76      2.12 o 
  -1   6   8     1784.83     1751.36     17.76 o 
   0   6   8        3.54        0.43      2.22 o 
   1   6   8      115.52      117.96      4.91 o 
   2   6   8      103.78      101.67      4.71 o 
   3   6   8      192.15      175.05      4.68 o 
   4   6   8        0.78        1.40      2.74 o 
   5   6   8       16.76        6.53      4.18 o 
   6   6   8       10.32        5.19      7.05 o 
   7   6   8       27.25       20.94      6.68 o 
   8   6   8      160.64      181.01     15.60 o 
   9   6   8      152.55      161.46     13.62 o 
 -10   7   8        1.69        1.08      5.79 o 
  -9   7   8       24.57       14.93      6.15 o 
  -8   7   8      235.79      255.54     11.94 o 
  -7   7   8        0.01        3.97      4.60 o 
  -6   7   8        6.05        9.50      3.87 o 
  -5   7   8       69.08       73.90      5.43 o 
  -4   7   8      506.69      503.38     10.54 o 
  -3   7   8     1791.06     1728.70     26.12 o 
  -2   7   8      220.71      238.70      7.76 o 
  -1   7   8      243.73      239.55      7.70 o 
   0   7   8       17.72       19.89      4.05 o 
   1   7   8      190.20      194.76      8.18 o 
   2   7   8       90.27      100.62      7.75 o 
   3   7   8      153.10      161.23      7.41 o 
   4   7   8       43.81       51.38      7.65 o 
   5   7   8      111.89      104.45      9.08 o 
   6   7   8       38.62       55.02      7.93 o 
   7   7   8        1.11       -5.29      5.29 o 
   8   7   8      227.39      230.50     15.58 o 
   9   7   8        6.08        6.63      8.55 o 
 -10   8   8      268.24      257.33     18.92 o 
  -9   8   8      161.41      166.20     12.02 o 
  -8   8   8       21.66       30.49     10.86 o 
  -7   8   8       85.08       99.00      7.31 o 
  -6   8   8       10.20       12.57      4.17 o 
  -5   8   8      177.41      172.16      8.44 o 
  -4   8   8       84.41       81.42      6.32 o 
  -3   8   8       43.06       47.84      6.03 o 
  -2   8   8      609.73      606.71     17.73 o 
  -1   8   8       70.35       61.94      5.56 o 
   0   8   8      294.21      297.37     14.68 o 
   1   8   8      528.93      520.87     14.60 o 
   2   8   8      455.97      407.68     13.28 o 
   3   8   8      506.89      497.53     12.17 o 
   4   8   8       32.30       28.61      4.95 o 
   5   8   8      190.27      180.10     15.15 o 
   6   8   8      122.42      148.89     13.20 o 
   7   8   8       27.49       27.44      7.60 o 
   8   8   8       19.33       24.06      7.81 o 
  -9   9   8        0.30        4.10      6.19 o 
  -8   9   8        0.62        2.49      5.31 o 
  -7   9   8      308.56      313.66     11.42 o 
  -6   9   8       30.85       21.08      4.80 o 
  -5   9   8      195.90      190.19      8.32 o 
  -4   9   8       47.21       46.60      4.16 o 
  -3   9   8        0.25       -2.98      4.17 o 
  -2   9   8       64.15       68.30      5.99 o 
  -1   9   8      101.38       91.45      7.48 o 
   0   9   8      305.63      288.60     11.32 o 
   1   9   8      197.37      186.30     10.24 o 
   2   9   8        1.94       -4.13      4.13 o 
   3   9   8        0.03       -0.33      3.23 o 
   4   9   8       50.72       50.86      7.95 o 
   5   9   8       31.36       42.90      6.04 o 
   6   9   8       65.93       78.40      9.36 o 
   7   9   8       95.42      115.84     17.12 o 
  -8  10   8        8.92        2.70     12.30 o 
  -7  10   8       25.90       33.31      5.88 o 
  -6  10   8        9.71        4.42      4.42 o 
  -5  10   8       14.13       13.57      7.06 o 
  -4  10   8      223.86      224.02      9.47 o 
  -3  10   8       36.13       28.26      5.18 o 
  -2  10   8       20.68       16.40      4.73 o 
  -1  10   8       26.32       33.72      6.00 o 
   0  10   8       55.49       64.94      7.23 o 
   1  10   8       24.38       20.50      5.57 o 
   2  10   8      272.12      275.44     12.53 o 
   3  10   8      120.76      107.49      9.78 o 
   4  10   8       36.54       27.53      5.30 o 
   5  10   8      323.57      325.36     12.77 o 
   6  10   8       46.67       46.78      7.11 o 
  -6  11   8      199.70      189.25      9.94 o 
  -5  11   8        6.27        4.25      4.29 o 
  -4  11   8       35.58       42.90      7.56 o 
  -3  11   8       86.33       73.75      7.28 o 
  -2  11   8      158.82      147.82     10.03 o 
  -1  11   8       21.89       13.81      5.58 o 
   0  11   8       26.31       21.30      6.04 o 
   1  11   8        8.84        7.87      5.36 o 
   2  11   8      162.26      210.14     12.49 o 
   3  11   8       17.06       25.80     11.85 o 
   4  11   8       49.23       49.55      7.06 o 
  -4  12   8      250.86      285.24     14.72 o 
  -3  12   8       21.63       12.73      5.61 o 
  -2  12   8        5.03        0.26      8.07 o 
  -1  12   8        0.00       -4.83      4.83 o 
   0  12   8      106.23       97.43      9.44 o 
   1  12   8       16.60       11.66      6.15 o 
   2  12   8       25.86       31.09      7.66 o 
 -11   0   9       17.02       11.40     10.50 o 
  -9   0   9       19.96       18.97      6.19 o 
  -7   0   9     3361.23     3241.47     44.53 o 
  -5   0   9      290.52      301.41      8.36 o 
  -3   0   9      861.48      850.13     13.21 o 
  -1   0   9     2116.89     2369.47     26.42 o 
   1   0   9       27.07       36.57      4.39 o 
   3   0   9       23.75       55.06      8.70 o 
   5   0   9      225.75      184.74      9.99 o 
   7   0   9      140.84      142.84     10.67 o 
   9   0   9      208.85      240.26     22.50 o 
 -12   1   9       79.37       76.79     11.00 o 
 -11   1   9       15.36        7.79      5.64 o 
 -10   1   9       79.23       79.19      7.73 o 
  -9   1   9      234.84      238.71     10.98 o 
  -8   1   9       20.37       21.10      2.84 o 
  -7   1   9     2810.78     2775.24     31.10 o 
  -6   1   9      560.19      561.25      8.22 o 
  -5   1   9       30.12       30.32      2.42 o 
  -4   1   9      449.08      404.76      5.85 o 
  -3   1   9      153.87      153.82      3.47 o 
  -2   1   9      245.33      272.44      4.94 o 
  -1   1   9       38.51       40.82      2.35 o 
   0   1   9     3070.46     3041.46     29.62 o 
   1   1   9      185.38      155.96      4.45 o 
   2   1   9      818.49      733.74     10.44 o 
   3   1   9      596.09      525.40      9.99 o 
   4   1   9      628.28      633.34     13.07 o 
   5   1   9     1185.41     1191.79     19.18 o 
   6   1   9      355.44      382.11     10.53 o 
   7   1   9        5.19       10.72      3.76 o 
   8   1   9      278.11      270.44     11.54 o 
   9   1   9       37.79       54.60      7.43 o 
  10   1   9       74.31       81.34     11.25 o 
 -12   2   9       39.37       48.77      9.73 o 
 -11   2   9      229.16      243.22     18.44 o 
 -10   2   9       36.85       41.14      6.63 o 
  -9   2   9      117.65      117.87     11.24 o 
  -8   2   9      151.10      151.57      7.60 o 
  -7   2   9       33.75       30.65      4.35 o 
  -6   2   9       19.72       15.20      2.60 o 
  -5   2   9     3473.36     3417.41     31.87 o 
  -4   2   9      435.28      436.76      7.21 o 
  -3   2   9     6256.63     6360.06     42.98 o 
  -2   2   9     1532.66     1771.67     16.34 o 
  -1   2   9     1359.89     1435.47     14.40 o 
   0   2   9       24.50       36.59      2.33 o 
   1   2   9      483.56      426.67      7.32 o 
   2   2   9      397.87      400.80      5.71 o 
   3   2   9      745.24      734.98     19.66 o 
   4   2   9      111.54      128.08      5.42 o 
   5   2   9        2.89        4.66      2.78 o 
   6   2   9      198.70      233.51      7.14 o 
   7   2   9      567.28      544.21     12.89 o 
   8   2   9      113.30      116.12      9.05 o 
   9   2   9       54.99       51.73      9.94 o 
  10   2   9       31.93       18.70      6.68 o 
 -12   3   9        3.81        2.84      7.72 o 
 -11   3   9        0.15       -1.10      6.68 o 
 -10   3   9       57.03       49.37      6.85 o 
  -9   3   9       44.15       47.17      6.45 o 
  -8   3   9       26.09       15.98      4.90 o 
  -7   3   9      252.82      240.38      8.06 o 
  -6   3   9      263.00      237.88      7.39 o 
  -5   3   9       46.44       49.28      3.17 o 
  -4   3   9        0.16       -1.60      1.60 o 
  -3   3   9      892.56      942.46     10.78 o 
  -2   3   9        2.64        3.21      1.40 o 
  -1   3   9      340.39      321.43      5.23 o 
   0   3   9      340.36      389.65      7.04 o 
   1   3   9      276.57      292.01      5.71 o 
   2   3   9     1102.35     1130.39     13.30 o 
   3   3   9      523.24      549.75      8.95 o 
   4   3   9        5.56       -0.39      3.18 o 
   5   3   9      406.78      381.16     10.43 o 
   6   3   9       19.78       21.84      4.27 o 
   7   3   9      379.09      391.34     21.91 o 
   8   3   9      348.02      374.54     13.22 o 
   9   3   9       31.60       34.53      7.84 o 
  10   3   9       20.01       28.60      8.80 o 
 -12   4   9        5.45       11.33     12.90 o 
 -11   4   9        0.86       -6.23      6.45 o 
 -10   4   9       11.25        5.40      7.80 o 
  -9   4   9       43.74       44.76      6.41 o 
  -8   4   9      655.59      645.20     16.25 o 
  -7   4   9       46.75       47.03      5.07 o 
  -6   4   9     4293.60     4207.81     45.79 o 
  -5   4   9      532.45      510.86      7.20 o 
  -4   4   9     1091.78     1086.35     11.45 o 
  -3   4   9      423.84      399.82      6.53 o 
  -2   4   9       31.39       27.44      2.10 o 
  -1   4   9      126.60      136.59      3.47 o 
   0   4   9       20.26       27.70      2.37 o 
   1   4   9      409.08      399.01      6.67 o 
   2   4   9       95.50       99.24      4.04 o 
   3   4   9       28.37       27.41      3.15 o 
   4   4   9     3489.05     3473.26     36.48 o 
   5   4   9      699.96      682.74     13.78 o 
   6   4   9        0.94       -0.68      3.42 o 
   7   4   9      198.49      215.86      8.76 o 
   8   4   9        8.45       18.52      5.55 o 
   9   4   9        7.46       10.37      6.89 o 
  10   4   9       85.42       88.49     11.33 o 
 -11   5   9       22.84       16.45      7.95 o 
 -10   5   9      166.49      175.92     16.20 o 
  -9   5   9       34.76       14.22     11.85 o 
  -8   5   9       23.13       18.54      5.31 o 
  -7   5   9       71.65       73.80      5.75 o 
  -6   5   9      367.91      371.00      8.93 o 
  -5   5   9      436.88      439.51      7.28 o 
  -4   5   9     4172.16     4069.15     32.26 o 
  -3   5   9      500.32      505.05      7.36 o 
  -2   5   9       61.72       58.23      3.49 o 
  -1   5   9      243.69      246.35      5.53 o 
   0   5   9      828.33      856.90     11.12 o 
   1   5   9       72.96       76.57      3.00 o 
   2   5   9       59.86       64.03      3.66 o 
   3   5   9      814.17      797.96     12.23 o 
   4   5   9        0.69        2.61      3.51 o 
   5   5   9        1.40        4.82      3.34 o 
   6   5   9        9.80       13.87      3.84 o 
   7   5   9       20.74       19.10      5.26 o 
   8   5   9      243.17      257.91     15.37 o 
   9   5   9       16.39       24.00      8.06 o 
 -11   6   9       74.37       83.56      9.70 o 
 -10   6   9      150.15      143.09     11.07 o 
  -9   6   9      128.04      141.65     16.99 o 
  -8   6   9      175.70      170.39     10.46 o 
  -7   6   9        0.08        3.27      4.34 o 
  -6   6   9       81.17       92.63      6.84 o 
  -5   6   9       26.04       21.10      2.95 o 
  -4   6   9       13.78        9.21      2.36 o 
  -3   6   9      359.07      358.69      5.91 o 
  -2   6   9       95.31       90.70      4.18 o 
  -1   6   9        0.02        4.15      2.26 o 
   0   6   9        2.97       -1.17      2.40 o 
   1   6   9       92.02      102.91      3.90 o 
   2   6   9       30.65       36.30      2.84 o 
   3   6   9        5.69        3.74      2.95 o 
   4   6   9       85.78       75.83      5.09 o 
   5   6   9      310.13      308.13     25.12 o 
   6   6   9      239.22      244.59     10.75 o 
   7   6   9      182.18      173.15     12.89 o 
   8   6   9        3.46        2.05      6.47 o 
   9   6   9      122.81      137.77     13.46 o 
 -10   7   9      146.75      154.66     11.65 o 
  -9   7   9       95.59      109.80      9.66 o 
  -8   7   9      156.21      163.91     10.61 o 
  -7   7   9      468.23      475.22     14.78 o 
  -6   7   9       22.84       26.46      5.07 o 
  -5   7   9        4.68        4.89      2.83 o 
  -4   7   9        1.11        1.64      2.86 o 
  -3   7   9        8.78       14.00      4.67 o 
  -2   7   9       30.95       22.47      4.03 o 
  -1   7   9       31.89       24.52      4.22 o 
   0   7   9       13.09       12.75      3.81 o 
   1   7   9        7.23        0.53      3.55 o 
   2   7   9       12.86       11.36      2.34 o 
   3   7   9      446.38      440.46     10.76 o 
   4   7   9        6.98        7.56      4.04 o 
   5   7   9      171.91      173.69     11.17 o 
   6   7   9      160.12      144.54     11.06 o 
   7   7   9       41.17       40.45     16.80 o 
   8   7   9       55.75       51.76     10.05 o 
  -9   8   9       39.54       36.06      7.93 o 
  -8   8   9       37.70       46.24      7.21 o 
  -7   8   9       81.07       82.36      7.00 o 
  -6   8   9        1.55        4.06      3.97 o 
  -5   8   9       17.49       21.56      3.54 o 
  -4   8   9      313.67      342.80      9.12 o 
  -3   8   9      268.14      259.60      9.74 o 
  -2   8   9     1501.52     1480.56     26.60 o 
  -1   8   9       60.56       62.86      6.29 o 
   0   8   9      621.29      594.60     20.27 o 
   1   8   9     1005.07      993.34     20.79 o 
   2   8   9      140.63      144.48      8.43 o 
   3   8   9       18.77       23.46      4.51 o 
   4   8   9      340.65      347.90     12.38 o 
   5   8   9       45.27       39.83      6.91 o 
   6   8   9       12.43       13.60      6.27 o 
   7   8   9       52.54       52.42      9.05 o 
   8   8   9       51.19       64.47     10.12 o 
  -8   9   9       57.50       40.98      7.26 o 
  -7   9   9       21.00       14.16      5.20 o 
  -6   9   9       25.49       26.41      4.98 o 
  -5   9   9        0.43       -3.17      3.17 o 
  -4   9   9       70.70       76.72      5.16 o 
  -3   9   9       11.12       13.67      4.39 o 
  -2   9   9       11.52       11.63      4.32 o 
  -1   9   9        3.78        8.02      4.54 o 
   0   9   9      193.88      200.69     10.53 o 
   1   9   9       20.10       11.81      5.98 o 
   2   9   9      215.88      222.58     13.62 o 
   3   9   9       18.43       16.27      7.23 o 
   4   9   9       77.33       71.06     11.52 o 
   5   9   9        0.72        0.74      4.46 o 
   6   9   9      185.62      196.64     11.93 o 
   7   9   9        0.03       -8.14      8.14 o 
  -7  10   9       15.10        1.10      4.67 o 
  -6  10   9      133.24      130.79     12.43 o 
  -5  10   9        7.87        3.52      3.99 o 
  -4  10   9       88.25       90.01      5.69 o 
  -3  10   9       31.38       29.14      5.32 o 
  -2  10   9        7.89       14.34      4.78 o 
  -1  10   9       98.01      107.50      8.57 o 
   0  10   9       15.51       13.58      5.37 o 
   1  10   9        1.88       -3.14      4.70 o 
   2  10   9        4.83        2.32      5.27 o 
   3  10   9       25.32       30.59      5.30 o 
   4  10   9      134.78      151.22     12.59 o 
   5  10   9       72.61       77.93      7.95 o 
   6  10   9        0.54       28.20     14.40 o 
  -6  11   9        5.69        7.64      5.05 o 
  -5  11   9        1.00        1.61      4.25 o 
  -4  11   9      103.53       99.50      8.31 o 
  -3  11   9      580.68      595.67     28.36 o 
  -2  11   9        0.12        3.94      5.09 o 
  -1  11   9      246.17      273.43     13.05 o 
   0  11   9       14.30        6.38      5.29 o 
   1  11   9        9.23        1.89      6.31 o 
   2  11   9      114.35      110.90      9.75 o 
   3  11   9       64.46       87.38     11.31 o 
   4  11   9       23.86       19.55      6.42 o 
  -3  12   9       32.49       32.91      9.20 o 
  -2  12   9        4.76        8.20      5.85 o 
  -1  12   9        0.53       -5.05      5.05 o 
   0  12   9       17.52       21.27     10.60 o 
   1  12   9       41.62       46.49      7.85 o 
 -12   0  10      183.88      178.47     21.30 o 
 -10   0  10      411.87      441.78     17.59 o 
  -8   0  10      784.73      768.13     16.65 o 
  -6   0  10     1130.18     1182.41     20.37 o 
  -4   0  10      222.68      206.94      5.70 o 
  -2   0  10      227.57      179.29      9.45 o 
   0   0  10      744.76      738.95     16.51 o 
   2   0  10       13.11        9.08      3.89 o 
   4   0  10      882.59      870.87     20.76 o 
   6   0  10     1237.90     1153.02     26.85 o 
   8   0  10       64.32       79.34     19.05 o 
  10   0  10      396.95      419.33     28.50 o 
 -12   1  10      114.70      113.63     14.10 o 
 -11   1  10        8.72       14.32      5.88 o 
 -10   1  10       11.82       12.91      5.72 o 
  -9   1  10      165.24      178.27      8.47 o 
  -8   1  10       31.98       30.88      3.34 o 
  -7   1  10      341.71      335.83      6.87 o 
  -6   1  10      261.26      242.27      6.76 o 
  -5   1  10      407.02      425.88      6.66 o 
  -4   1  10     1221.02     1146.42     13.22 o 
  -3   1  10     1028.82     1067.20     10.31 o 
  -2   1  10     2355.73     2300.97     21.36 o 
  -1   1  10     1995.39     2081.86     19.86 o 
   0   1  10     1049.11     1127.47     13.76 o 
   1   1  10      557.10      582.09      9.11 o 
   2   1  10      301.57      292.61      7.26 o 
   3   1  10      630.68      605.68     11.06 o 
   4   1  10      992.68      959.05     15.38 o 
   5   1  10        1.32       -2.73      3.38 o 
   6   1  10      744.56      647.58     15.85 o 
   7   1  10      198.25      198.49      8.24 o 
   8   1  10       61.68       64.49      7.16 o 
   9   1  10        1.98        3.68      5.20 o 
  10   1  10        4.29       -1.42      7.50 o 
 -12   2  10       26.80       27.15      8.41 o 
 -11   2  10       20.08       26.76      6.62 o 
 -10   2  10      120.66      137.92      9.86 o 
  -9   2  10       80.15       78.80      7.55 o 
  -8   2  10       83.76       84.37      5.11 o 
  -7   2  10      139.44      129.82      5.67 o 
  -6   2  10      513.50      531.88     12.08 o 
  -5   2  10      218.75      199.53      5.32 o 
  -4   2  10     2386.90     2426.91     21.19 o 
  -3   2  10     1365.19     1243.68     10.63 o 
  -2   2  10      105.46      111.52      4.35 o 
  -1   2  10     1752.63     1814.61     17.71 o 
   0   2  10      635.89      625.06      8.36 o 
   1   2  10      391.50      401.81     10.09 o 
   2   2  10      323.76      277.73      6.66 o 
   3   2  10       50.22       42.39      4.79 o 
   4   2  10      220.19      196.10      6.42 o 
   5   2  10       45.18       38.01      4.00 o 
   6   2  10       74.52       79.71      6.86 o 
   7   2  10        1.09       -1.28      3.70 o 
   8   2  10      230.26      229.23     11.54 o 
   9   2  10       22.12       14.31      6.10 o 
  10   2  10        3.95       -1.50      7.42 o 
 -12   3  10        3.17        7.32      7.98 o 
 -11   3  10      216.54      230.77     46.64 o 
 -10   3  10       41.99       32.66      8.12 o 
  -9   3  10       34.62       34.39      6.09 o 
  -8   3  10      133.86      128.32      8.71 o 
  -7   3  10      199.60      206.80      8.14 o 
  -6   3  10        6.22       10.28      3.31 o 
  -5   3  10     3321.49     3206.67     28.49 o 
  -4   3  10      690.70      704.84      8.41 o 
  -3   3  10       29.02       32.54      2.60 o 
  -2   3  10      248.40      266.93      5.47 o 
  -1   3  10      244.14      225.25      4.69 o 
   0   3  10      308.56      352.19      7.21 o 
   1   3  10       38.53       33.95      2.76 o 
   2   3  10      596.96      577.83      9.02 o 
   3   3  10     1211.87     1184.26     17.45 o 
   4   3  10       42.75       34.60      4.47 o 
   5   3  10      794.86      824.51     15.58 o 
   6   3  10      139.12      126.73     11.26 o 
   7   3  10      132.06      152.88      8.10 o 
   8   3  10        4.73        5.10      4.93 o 
   9   3  10        5.60       -0.05      5.26 o 
  10   3  10       58.92       73.80     18.60 o 
 -11   4  10       73.57       73.79     10.60 o 
 -10   4  10        1.69       -3.92      5.93 o 
  -9   4  10       29.07       33.27      9.48 o 
  -8   4  10      394.54      394.76     11.54 o 
  -7   4  10       16.70       24.06      4.94 o 
  -6   4  10      193.54      185.60      6.62 o 
  -5   4  10       37.90       40.42      2.83 o 
  -4   4  10     1047.63     1046.32     11.88 o 
  -3   4  10     1304.68     1254.89     12.82 o 
  -2   4  10      121.67      108.10      3.55 o 
  -1   4  10      802.69      766.63      9.19 o 
   0   4  10      593.33      622.56      8.86 o 
   1   4  10       88.14       80.66      3.68 o 
   2   4  10      112.08      140.44      5.21 o 
   3   4  10      129.28      122.10      6.72 o 
   4   4  10      380.88      400.42     12.12 o 
   5   4  10        7.83        6.22      3.68 o 
   6   4  10        0.74       -1.30      3.51 o 
   7   4  10        9.95        2.79      3.89 o 
   8   4  10       29.87       40.67      8.26 o 
   9   4  10       34.72       35.98      8.91 o 
 -11   5  10       70.86       53.24      9.76 o 
 -10   5  10        1.08       -5.23      5.23 o 
  -9   5  10      186.15      204.78     23.10 o 
  -8   5  10       12.94        3.20      4.77 o 
  -7   5  10        0.11        2.50      3.68 o 
  -6   5  10      173.73      161.25      6.31 o 
  -5   5  10      307.46      306.80      6.31 o 
  -4   5  10     1876.50     1840.61     17.24 o 
  -3   5  10      126.03      136.38      4.01 o 
  -2   5  10       12.85        8.59      1.89 o 
  -1   5  10       21.44       16.89      1.95 o 
   0   5  10       11.61       13.61      2.07 o 
   1   5  10      227.53      201.47      4.83 o 
   2   5  10       22.10       12.71      3.13 o 
   3   5  10     1121.08     1097.26     17.65 o 
   4   5  10      253.57      229.75     12.04 o 
   5   5  10       79.65       81.15      8.22 o 
   6   5  10        7.94        4.03      3.73 o 
   7   5  10      177.23      220.04     11.24 o 
   8   5  10        0.09       -0.95      6.02 o 
   9   5  10      195.22      182.01     27.90 o 
 -10   6  10        0.01        7.67      6.03 o 
  -9   6  10      355.60      347.79     16.37 o 
  -8   6  10        9.35       12.28      5.53 o 
  -7   6  10       38.19       30.93      5.70 o 
  -6   6  10      183.74      181.57      9.35 o 
  -5   6  10      602.47      618.24     10.03 o 
  -4   6  10      339.52      324.52      7.31 o 
  -3   6  10      530.71      521.15      7.23 o 
  -2   6  10      393.18      396.10      5.76 o 
  -1   6  10      127.18      132.13      4.52 o 
   0   6  10      103.65       98.10      3.22 o 
   1   6  10      219.41      231.95      5.32 o 
   2   6  10      435.48      437.68      8.01 o 
   3   6  10      286.61      286.44     12.12 o 
   4   6  10        0.33        0.88      3.91 o 
   5   6  10      241.85      239.16     10.46 o 
   6   6  10      161.37      162.77     10.02 o 
   7   6  10      196.18      179.61     13.32 o 
   8   6  10       41.56       51.10     10.05 o 
   9   6  10       22.24       21.25      8.20 o 
 -10   7  10        0.73        1.71      6.15 o 
  -9   7  10        7.33        4.79      5.71 o 
  -8   7  10        0.10        0.36      4.94 o 
  -7   7  10      715.63      761.62     18.91 o 
  -6   7  10        3.32        5.34      3.95 o 
  -5   7  10        0.90        0.12      3.26 o 
  -4   7  10      413.51      399.10      9.94 o 
  -3   7  10       50.56       46.93      3.41 o 
  -2   7  10     1635.81     1578.38     26.57 o 
  -1   7  10     1770.23     1702.85     29.63 o 
   0   7  10      867.71      831.18     16.00 o 
   1   7  10      532.25      519.89      8.47 o 
   2   7  10      166.63      168.03      6.96 o 
   3   7  10        6.76        2.31      3.39 o 
   4   7  10       61.36       52.57      6.13 o 
   5   7  10      188.57      211.65     11.00 o 
   6   7  10        1.38        5.19      5.71 o 
   7   7  10       41.41       31.91      9.90 o 
   8   7  10        0.47       -1.68      6.53 o 
  -9   8  10      123.09      125.72     10.59 o 
  -8   8  10        1.38       -3.97      5.08 o 
  -7   8  10       20.43       18.85      5.77 o 
  -6   8  10        0.91       -2.36      3.74 o 
  -5   8  10       45.89       54.05      4.48 o 
  -4   8  10       15.34       17.81      4.16 o 
  -3   8  10      165.10      162.17      5.90 o 
  -2   8  10      299.84      294.00     11.38 o 
  -1   8  10      544.75      519.50     14.07 o 
   0   8  10       11.27        5.48      4.34 o 
   1   8  10       52.69       55.78      8.05 o 
   2   8  10        1.51       -0.60      5.94 o 
   3   8  10       86.48       94.95      6.88 o 
   4   8  10       12.71       18.11      4.96 o 
   5   8  10       23.26       31.71      8.85 o 
   6   8  10      150.60      168.94     18.90 o 
   7   8  10       11.78        7.13     18.15 o 
  -8   9  10      324.55      353.52     14.56 o 
  -7   9  10        0.00        1.84      4.57 o 
  -6   9  10       21.46       19.55      4.74 o 
  -5   9  10        8.66        5.92      3.20 o 
  -4   9  10      159.47      177.41      6.86 o 
  -3   9  10       35.74       39.34      5.29 o 
  -2   9  10       91.86       98.71      8.15 o 
  -1   9  10        1.46       -1.71      5.46 o 
   0   9  10       13.32        8.52      4.85 o 
   1   9  10      154.33      165.61      9.99 o 
   2   9  10       27.24       20.03      3.76 o 
   3   9  10       16.48       25.34      7.95 o 
   4   9  10        0.01       -2.53      4.20 o 
   5   9  10       40.10       45.68      6.91 o 
   6   9  10      243.85      283.98     23.88 o 
  -7  10  10      125.77      136.91      9.20 o 
  -6  10  10      119.70      134.18      8.49 o 
  -5  10  10        0.32       -0.97      5.87 o 
  -4  10  10        6.44        4.80      3.37 o 
  -3  10  10       57.50       49.75      6.18 o 
  -2  10  10      280.01      272.04     19.86 o 
  -1  10  10      291.20      281.44     11.95 o 
   0  10  10      336.99      351.74     17.23 o 
   1  10  10      181.70      178.78     11.03 o 
   2  10  10      101.85       72.37     10.15 o 
   3  10  10        7.19       10.67      4.27 o 
   4  10  10       80.08       99.22      8.21 o 
   5  10  10        3.88        5.42      5.40 o 
  -5  11  10       20.62       16.96      7.58 o 
  -4  11  10        9.80        6.25      7.34 o 
  -3  11  10       25.66       27.32      6.91 o 
  -2  11  10        5.71        0.65      5.41 o 
  -1  11  10        6.32        1.33      5.32 o 
   0  11  10       24.66       28.41      6.57 o 
   1  11  10        0.99       -4.18      5.27 o 
   2  11  10       41.29       44.31     10.05 o 
   3  11  10       11.77       10.22      7.93 o 
  -1  12  10        3.02        6.90      9.00 o 
 -11   0  11      397.80      407.33     27.30 o 
  -9   0  11       97.70       88.68      9.09 o 
  -7   0  11     1633.42     1643.36     22.87 o 
  -5   0  11     1772.92     1715.68     32.03 o 
  -3   0  11      576.58      554.37     36.89 o 
  -1   0  11     1406.42     1278.19     18.84 o 
   1   0  11     8681.16     8618.45    123.00 o 
   3   0  11      337.95      332.90     13.20 o 
   5   0  11      428.52      386.66     14.31 o 
   7   0  11      155.72      173.19     12.45 o 
   9   0  11        3.51        6.30     10.20 o 
 -12   1  11        6.63        2.36      7.53 o 
 -11   1  11      108.71      115.02     12.18 o 
 -10   1  11       53.51       53.63      7.21 o 
  -9   1  11      340.81      346.90     21.74 o 
  -8   1  11      277.25      272.50      7.17 o 
  -7   1  11       39.82       42.20      3.77 o 
  -6   1  11      152.28      154.99      4.80 o 
  -5   1  11      163.41      152.06      4.39 o 
  -4   1  11      184.51      164.76      7.46 o 
  -3   1  11      925.04      877.30     15.80 o 
  -2   1  11      163.10      188.55      4.82 o 
  -1   1  11        0.20        1.71      1.41 o 
   0   1  11       12.39       10.28      2.24 o 
   1   1  11     1369.86     1415.93     20.92 o 
   2   1  11      156.37      165.05      6.02 o 
   3   1  11      426.05      441.99      9.63 o 
   4   1  11       50.58       40.59      4.21 o 
   5   1  11      408.77      381.80      9.85 o 
   6   1  11      413.37      361.55     10.15 o 
   7   1  11       47.44       43.10      6.25 o 
   8   1  11        4.00        3.57      5.00 o 
   9   1  11      151.49      160.70     13.79 o 
  10   1  11       66.11       62.24     10.81 o 
 -12   2  11       79.98       52.49     15.60 o 
 -11   2  11       14.31       19.69      6.26 o 
 -10   2  11      446.92      464.22     22.95 o 
  -9   2  11      637.18      640.04     27.77 o 
  -8   2  11      643.49      659.57     14.42 o 
  -7   2  11        5.01        3.02      2.46 o 
  -6   2  11      267.76      277.33      5.87 o 
  -5   2  11       24.34       19.97      2.22 o 
  -4   2  11      151.07      159.15      4.24 o 
  -3   2  11      106.24      137.93      3.45 o 
  -2   2  11      212.28      205.97      5.82 o 
  -1   2  11      449.73      488.00      7.12 o 
   0   2  11       63.78       66.77      3.22 o 
   1   2  11        8.24       12.70      2.50 o 
   2   2  11      222.34      211.15     10.18 o 
   3   2  11       22.51       20.84      2.93 o 
   4   2  11        3.05       -1.02      3.38 o 
   5   2  11       42.09       39.10      6.26 o 
   6   2  11       25.91       22.99      5.36 o 
   7   2  11        1.60       -1.14      4.98 o 
   8   2  11      209.80      217.98     12.11 o 
   9   2  11       51.57       57.82      7.83 o 
  10   2  11       94.44      124.18     13.41 o 
 -11   3  11       15.34        8.55      7.51 o 
 -10   3  11       99.02      121.35     10.15 o 
  -9   3  11      106.21      120.16      8.94 o 
  -8   3  11        2.49        1.40      3.31 o 
  -7   3  11      139.74      142.67      6.75 o 
  -6   3  11     1348.39     1371.20     16.74 o 
  -5   3  11      173.22      165.79      4.77 o 
  -4   3  11     1159.29     1160.29     13.27 o 
  -3   3  11      452.71      459.52      7.40 o 
  -2   3  11     1558.06     1529.54     15.80 o 
  -1   3  11      468.95      513.47      9.79 o 
   0   3  11      858.69      811.27     12.14 o 
   1   3  11      333.60      326.68      9.03 o 
   2   3  11     2923.78     2937.88     28.56 o 
   3   3  11      240.97      231.77      8.13 o 
   4   3  11        0.95        0.70      5.41 o 
   5   3  11      311.07      280.55      9.39 o 
   6   3  11       75.68       86.29      6.44 o 
   7   3  11        5.33        1.35      4.08 o 
   8   3  11       95.08       91.12      9.67 o 
   9   3  11        1.75       -1.81      5.36 o 
 -11   4  11      100.21      105.87     12.40 o 
 -10   4  11       87.46       84.99     12.90 o 
  -9   4  11      110.63      105.76      7.67 o 
  -8   4  11      131.87      142.31      8.88 o 
  -7   4  11      445.63      440.00     10.48 o 
  -6   4  11      533.52      561.72     11.49 o 
  -5   4  11     2560.77     2544.59     21.08 o 
  -4   4  11     1138.44     1107.43     15.67 o 
  -3   4  11      260.32      248.83      4.82 o 
  -2   4  11       34.38       33.59      3.25 o 
  -1   4  11       45.68       37.68      2.66 o 
   0   4  11      651.31      670.83      9.66 o 
   1   4  11       23.35       23.35      2.69 o 
   2   4  11      307.99      276.77      6.72 o 
   3   4  11       77.03       64.89      4.61 o 
   4   4  11      207.19      216.24      8.43 o 
   5   4  11      160.20      158.72      8.04 o 
   6   4  11       26.71       21.74      4.52 o 
   7   4  11      170.37      176.00      9.02 o 
   8   4  11        1.17       15.46      8.40 o 
   9   4  11       15.99       12.08     12.75 o 
 -11   5  11       38.75       36.97      8.01 o 
 -10   5  11       40.76       46.13      7.66 o 
  -9   5  11       85.22       86.04      8.53 o 
  -8   5  11      179.27      197.60     15.18 o 
  -7   5  11       16.47       14.76      4.17 o 
  -6   5  11       71.97       75.42      4.84 o 
  -5   5  11     1878.22     1862.62     21.41 o 
  -4   5  11      379.35      378.86     10.69 o 
  -3   5  11      380.44      377.24      6.22 o 
  -2   5  11      588.45      601.03      8.77 o 
  -1   5  11      333.35      328.55      6.42 o 
   0   5  11      541.81      562.59      8.12 o 
   1   5  11        0.74       -2.06      2.06 o 
   2   5  11       99.23       93.50      5.73 o 
   3   5  11       11.18       12.84      3.74 o 
   4   5  11      215.63      223.98      8.24 o 
   5   5  11        3.64        3.48      3.67 o 
   6   5  11        0.28        1.15      4.43 o 
   7   5  11        3.17        3.86      6.23 o 
   8   5  11       40.77       57.98      9.48 o 
   9   5  11       74.36       88.28     11.87 o 
 -10   6  11      116.16      100.31      9.90 o 
  -9   6  11        0.08        2.27      5.48 o 
  -8   6  11      128.83      117.93      9.26 o 
  -7   6  11        9.47        7.30      4.98 o 
  -6   6  11      274.80      293.73      9.94 o 
  -5   6  11       44.70       43.67      4.33 o 
  -4   6  11       11.21       12.29      2.85 o 
  -3   6  11       45.63       40.28      3.04 o 
  -2   6  11     1366.81     1332.77     20.86 o 
  -1   6  11     2123.47     2041.95     19.03 o 
   0   6  11        4.11       -2.21      2.21 o 
   1   6  11      405.86      442.68      8.98 o 
   2   6  11     2735.93     2623.31     26.78 o 
   3   6  11      217.56      211.09      7.93 o 
   4   6  11      305.61      314.59     11.52 o 
   5   6  11        0.16        1.86      4.46 o 
   6   6  11        5.74        2.90      4.85 o 
   7   6  11       87.25      100.50     10.93 o 
   8   6  11      166.44      198.74     21.30 o 
 -10   7  11      141.74      147.51     16.21 o 
  -9   7  11      109.55      124.55     10.28 o 
  -8   7  11       66.31       72.39      8.67 o 
  -7   7  11      363.54      331.29     12.99 o 
  -6   7  11      215.89      208.59      9.22 o 
  -5   7  11      104.33       90.57      9.18 o 
  -4   7  11      132.23      135.66      5.87 o 
  -3   7  11        5.48        6.60      2.75 o 
  -2   7  11      397.07      368.52      8.60 o 
  -1   7  11      378.80      366.29      7.60 o 
   0   7  11      785.32      771.29     17.14 o 
   1   7  11        9.33        5.30      3.19 o 
   2   7  11       37.39       43.95      4.58 o 
   3   7  11      356.36      330.52     10.29 o 
   4   7  11       91.04       70.57      9.67 o 
   5   7  11        0.81       -2.25      4.44 o 
   6   7  11      260.05      295.80     12.71 o 
   7   7  11       17.79       13.50     11.55 o 
  -9   8  11       33.04       34.05      7.45 o 
  -8   8  11       15.66       16.61      6.00 o 
  -7   8  11      403.35      414.16     16.67 o 
  -6   8  11      253.39      284.03     12.30 o 
  -5   8  11       27.55       33.27      6.67 o 
  -4   8  11       72.31       77.52      5.00 o 
  -3   8  11      198.30      217.52      9.24 o 
  -2   8  11      103.92      112.26     15.30 o 
  -1   8  11       15.59       11.68      4.10 o 
   0   8  11       18.34       23.78      5.07 o 
   1   8  11       64.30       53.59      4.76 o 
   2   8  11        7.44        4.13      3.85 o 
   3   8  11        0.04        4.93      3.61 o 
   4   8  11      146.66      152.20      9.48 o 
   5   8  11        4.24       -0.34      5.41 o 
   6   8  11        2.33       -3.60      6.45 o 
   7   8  11       37.90       36.92      8.71 o 
  -8   9  11        3.01       -3.30      6.01 o 
  -7   9  11        9.45       11.98      5.29 o 
  -6   9  11       57.59       68.89      8.57 o 
  -5   9  11        5.79        4.75      4.02 o 
  -4   9  11       78.96       75.41      5.03 o 
  -3   9  11      132.36      148.35      5.88 o 
  -2   9  11       42.38       37.42      7.21 o 
  -1   9  11      379.24      358.63     12.63 o 
   0   9  11      398.15      398.38     13.41 o 
   1   9  11      176.93      182.35      7.56 o 
   2   9  11      156.86      142.43      7.71 o 
   3   9  11      220.98      217.16     10.06 o 
   4   9  11       99.69      101.68      8.26 o 
   5   9  11       68.69       86.51      8.49 o 
   6   9  11       34.06       28.60      7.96 o 
  -6  10  11       20.45        9.76      6.45 o 
  -5  10  11       44.02       41.12      5.85 o 
  -4  10  11       35.51       42.71      5.07 o 
  -3  10  11       83.80       75.10      8.54 o 
  -2  10  11      438.17      451.07     26.10 o 
  -1  10  11       85.01       90.83      8.29 o 
   0  10  11        0.34        1.04      4.91 o 
   1  10  11      119.27      115.61     12.75 o 
   2  10  11       22.68       28.16      7.69 o 
   3  10  11       13.92       16.67      5.00 o 
   4  10  11        8.59       -2.25      5.34 o 
  -5  11  11       71.76       85.19     19.80 o 
  -4  11  11       66.72       69.88      9.23 o 
  -3  11  11      112.60       85.73     15.60 o 
  -2  11  11        0.53        8.28      6.75 o 
  -1  11  11       43.84       38.21     16.65 o 
   0  11  11        6.40       -1.79      6.43 o 
   1  11  11        0.47       -6.91      8.25 o 
   2  11  11       18.62       24.19      8.36 o 
 -12   0  12        1.63       -9.30      9.30 o 
 -10   0  12        3.81       10.80     10.50 o 
  -8   0  12      477.18      442.17     12.93 o 
  -6   0  12      529.30      520.33     12.06 o 
  -4   0  12     2398.94     2456.90     34.95 o 
  -2   0  12     1682.12     1711.61     31.34 o 
   0   0  12        2.51        5.00      3.67 o 
   2   0  12       65.38       40.58      5.41 o 
   4   0  12       39.65       45.70     14.40 o 
   6   0  12      594.95      555.76     18.11 o 
   8   0  12        5.49       11.10      9.30 o 
 -12   1  12        0.18       -7.31      7.31 o 
 -11   1  12       10.57        4.35      7.64 o 
 -10   1  12       88.27       85.44      8.35 o 
  -9   1  12      440.35      421.63     14.19 o 
  -8   1  12       22.72       23.13      3.34 o 
  -7   1  12      759.40      765.44     11.91 o 
  -6   1  12      636.50      613.45      8.67 o 
  -5   1  12        9.52       12.67      2.71 o 
  -4   1  12      200.32      189.04      6.55 o 
  -3   1  12      220.89      233.34      5.55 o 
  -2   1  12     1142.17     1207.56     14.48 o 
  -1   1  12     1722.54     1657.41     16.55 o 
   0   1  12      797.27      760.91     14.23 o 
   1   1  12        6.10        1.49      2.47 o 
   2   1  12      920.07      925.48     14.74 o 
   3   1  12      715.75      690.73     12.73 o 
   4   1  12      499.22      464.92     10.69 o 
   5   1  12       16.65       20.48      3.94 o 
   6   1  12       15.03       10.57      4.84 o 
   7   1  12       59.34       46.67      6.63 o 
   8   1  12        4.49        6.26      6.56 o 
   9   1  12        4.01       -1.65      7.00 o 
 -11   2  12       18.17       17.86      6.53 o 
 -10   2  12       80.79       90.24      8.66 o 
  -9   2  12        5.42        7.61      5.23 o 
  -8   2  12      824.12      872.22     15.16 o 
  -7   2  12      203.80      204.27      7.47 o 
  -6   2  12     1519.45     1461.97     15.00 o 
  -5   2  12      527.88      497.58     10.68 o 
  -4   2  12      360.83      362.79      6.09 o 
  -3   2  12       20.63       18.83      2.90 o 
  -2   2  12     1795.73     1768.35     20.44 o 
  -1   2  12       58.41       53.47      4.26 o 
   0   2  12      954.80      982.85     18.27 o 
   1   2  12        6.38       12.71      3.07 o 
   2   2  12     1992.60     1949.75     23.99 o 
   3   2  12     1076.70      998.73     15.15 o 
   4   2  12      504.16      476.19     28.78 o 
   5   2  12      371.58      347.08     20.02 o 
   6   2  12       50.19       51.97      9.99 o 
   7   2  12       16.07       12.06      4.54 o 
   8   2  12        3.35        7.09      5.37 o 
   9   2  12        3.94        4.20      7.42 o 
 -11   3  12        0.23        2.56      7.17 o 
 -10   3  12        3.60       10.64      6.26 o 
  -9   3  12       44.23       41.14      5.71 o 
  -8   3  12       44.72       55.06      5.11 o 
  -7   3  12      100.10       96.00      8.46 o 
  -6   3  12       26.37       28.26      4.06 o 
  -5   3  12      440.93      429.76      8.80 o 
  -4   3  12     1124.47     1109.60     14.25 o 
  -3   3  12      195.84      207.90      5.88 o 
  -2   3  12        0.15       -0.69      2.31 o 
  -1   3  12       24.22       27.97      2.59 o 
   0   3  12      166.48      190.19      9.90 o 
   1   3  12      443.02      433.16      9.35 o 
   2   3  12      131.58      145.61      6.17 o 
   3   3  12       49.03       47.36      5.06 o 
   4   3  12      796.61      781.29     18.66 o 
   5   3  12      157.45      167.84      8.37 o 
   6   3  12       29.25       27.82      4.90 o 
   7   3  12       51.29       56.24      6.04 o 
   8   3  12       27.92       38.77      6.97 o 
   9   3  12       39.92       68.72     15.60 o 
 -11   4  12      161.19      162.68     12.06 o 
 -10   4  12       21.60       28.32      6.79 o 
  -9   4  12       41.46       46.66      5.92 o 
  -8   4  12      114.26      123.99      6.94 o 
  -7   4  12       89.57      110.62      6.37 o 
  -6   4  12       16.77       11.80      3.59 o 
  -5   4  12     1001.03      971.69     13.87 o 
  -4   4  12      259.16      235.37      6.53 o 
  -3   4  12     1795.62     1811.54     18.48 o 
  -2   4  12      446.60      421.15     14.25 o 
  -1   4  12        9.12       10.92      2.25 o 
   0   4  12        2.11        0.49      2.16 o 
   1   4  12     1276.33     1265.85     15.27 o 
   2   4  12      751.12      727.24     11.14 o 
   3   4  12     1158.33     1130.84     20.56 o 
   4   4  12      105.54      116.26      7.01 o 
   5   4  12       35.33       33.00      4.97 o 
   6   4  12       28.73       20.33      4.66 o 
   7   4  12       26.10       22.54      5.09 o 
   8   4  12        0.18        4.29      7.50 o 
   9   4  12       11.77       12.39      7.81 o 
 -11   5  12        0.25       -8.10     11.40 o 
 -10   5  12        6.13        9.71      8.53 o 
  -9   5  12      205.70      202.84     16.56 o 
  -8   5  12        4.15       -0.80      4.71 o 
  -7   5  12      392.54      406.27     16.18 o 
  -6   5  12       85.59       85.35      6.62 o 
  -5   5  12     1202.10     1231.19     16.38 o 
  -4   5  12       32.58       29.74      3.26 o 
  -3   5  12      220.21      208.13      5.53 o 
  -2   5  12       21.66       21.73      3.20 o 
  -1   5  12      783.55      740.81     10.87 o 
   0   5  12       43.17       40.10      2.98 o 
   1   5  12       28.14       23.12      3.46 o 
   2   5  12      114.73      105.92      6.22 o 
   3   5  12      931.44     1006.32     17.64 o 
   4   5  12       10.05        5.62      3.87 o 
   5   5  12      162.95      181.44      9.70 o 
   6   5  12       73.74       88.72     13.63 o 
   7   5  12       39.39       39.19      8.15 o 
   8   5  12        0.73       -0.07     13.50 o 
 -10   6  12        0.03       -5.37      5.37 o 
  -9   6  12       89.92       98.22      9.18 o 
  -8   6  12        2.54       10.14      5.43 o 
  -7   6  12      107.71      101.48      8.35 o 
  -6   6  12      140.66      133.56      7.10 o 
  -5   6  12      108.08      108.58      6.16 o 
  -4   6  12      390.91      388.34      7.39 o 
  -3   6  12       41.53       41.18      3.16 o 
  -2   6  12      113.45      105.85      4.84 o 
  -1   6  12      153.82      158.19      5.84 o 
   0   6  12       60.43       66.48      4.40 o 
   1   6  12       69.61       51.71      4.17 o 
   2   6  12      149.35      163.53      5.95 o 
   3   6  12        5.33        1.76      3.47 o 
   4   6  12      162.04      155.01      9.48 o 
   5   6  12       40.30       34.37      6.03 o 
   6   6  12        1.42       -0.34      4.56 o 
   7   6  12       27.02       14.65     10.80 o 
   8   6  12       94.98      125.16     12.64 o 
  -9   7  12       21.91       28.74     10.76 o 
  -8   7  12       28.68       32.15      6.81 o 
  -7   7  12       85.32       73.50      7.72 o 
  -6   7  12      332.32      343.00     10.88 o 
  -5   7  12        2.54        0.25      3.58 o 
  -4   7  12      127.53      138.35      5.80 o 
  -3   7  12        0.46        2.10      2.54 o 
  -2   7  12       55.32       56.37      4.50 o 
  -1   7  12        4.42        7.91      3.59 o 
   0   7  12       86.13       98.04      5.77 o 
   1   7  12      190.46      188.57      7.66 o 
   2   7  12      208.12      188.57      8.26 o 
   3   7  12       28.48       21.31      5.93 o 
   4   7  12       26.34       36.01      5.81 o 
   5   7  12        8.09        9.52      5.12 o 
   6   7  12        3.96       -3.91      5.00 o 
   7   7  12      191.56      194.37     14.95 o 
  -8   8  12      151.04      160.31     15.03 o 
  -7   8  12        2.84        1.38      4.66 o 
  -6   8  12      101.95      101.34      7.50 o 
  -5   8  12       88.00       89.78      7.58 o 
  -4   8  12      125.54      118.04      6.94 o 
  -3   8  12       88.14       91.69      5.21 o 
  -2   8  12      207.62      189.63      7.32 o 
  -1   8  12        5.79        9.84      2.95 o 
   0   8  12      400.77      366.54     10.13 o 
   1   8  12      198.09      193.06     11.07 o 
   2   8  12       10.18        0.49      5.75 o 
   3   8  12       16.91       18.66      4.90 o 
   4   8  12      259.91      281.90     11.92 o 
   5   8  12      114.88      104.36     10.50 o 
   6   8  12      258.02      288.09     16.13 o 
  -7   9  12        6.24        0.36      4.67 o 
  -6   9  12       42.23       40.68      5.91 o 
  -5   9  12        0.75        2.56      4.50 o 
  -4   9  12      110.50      109.97      6.91 o 
  -3   9  12      191.12      200.80      7.90 o 
  -2   9  12        0.33        0.47      3.12 o 
  -1   9  12      297.80      300.89     13.37 o 
   0   9  12      497.66      458.91     14.91 o 
   1   9  12      118.92      116.39      6.94 o 
   2   9  12       19.99       16.01      4.43 o 
   3   9  12        2.36        4.89      4.50 o 
   4   9  12       33.81       30.86      6.87 o 
   5   9  12      153.27      171.47     11.21 o 
  -6  10  12       46.79       51.86      7.65 o 
  -5  10  12      116.37      133.96      6.81 o 
  -4  10  12       35.34       33.36      5.12 o 
  -3  10  12       22.13       22.43      7.47 o 
  -2  10  12      163.06      175.47     14.01 o 
  -1  10  12        0.75       -5.74      6.00 o 
   0  10  12       29.49       28.34      9.15 o 
   1  10  12       17.98        6.63      8.70 o 
   2  10  12       15.95       17.09      4.68 o 
   3  10  12        0.32        1.16      4.73 o 
   4  10  12        5.94        9.68      5.58 o 
  -4  11  12      216.65      239.63     14.51 o 
  -3  11  12        4.35        5.78      7.28 o 
  -2  11  12       31.70       25.25     10.35 o 
  -1  11  12        5.30       -1.50      9.30 o 
   0  11  12       85.72       88.48     15.30 o 
   1  11  12        5.23        1.11      7.05 o 
 -11   0  13       54.85       32.69     13.20 o 
  -9   0  13       34.87       59.09     12.90 o 
  -7   0  13      411.70      357.53     11.47 o 
  -5   0  13      320.41      272.31     11.87 o 
  -3   0  13     1288.33     1253.72     46.79 o 
  -1   0  13       48.00       53.83      4.34 o 
   1   0  13      638.93      602.65     17.55 o 
   3   0  13      107.64       97.66      8.20 o 
   5   0  13       26.60       23.52      5.89 o 
   7   0  13       21.10       18.90     10.20 o 
   9   0  13      185.94      260.65     25.20 o 
 -11   1  13      122.39      133.42     13.46 o 
 -10   1  13      164.66      190.93     22.80 o 
  -9   1  13      506.00      517.07     17.90 o 
  -8   1  13       10.33       12.97      3.73 o 
  -7   1  13      133.57      125.47      7.37 o 
  -6   1  13       71.36       87.71      4.44 o 
  -5   1  13      505.92      481.32      8.32 o 
  -4   1  13      193.32      188.52      6.24 o 
  -3   1  13      470.81      525.75     13.39 o 
  -2   1  13        0.60        1.69      2.38 o 
  -1   1  13       87.55       96.15      4.29 o 
   0   1  13     3565.57     3581.39     35.98 o 
   1   1  13      545.17      533.11     10.67 o 
   2   1  13      325.71      326.00      8.54 o 
   3   1  13      317.14      298.66      9.48 o 
   4   1  13      919.34      878.91     15.47 o 
   5   1  13       62.69       76.90      6.86 o 
   6   1  13      149.87      162.04      9.81 o 
   7   1  13       89.98      118.46     13.79 o 
   8   1  13        8.19       13.87      7.26 o 
   9   1  13       84.78      114.86     12.93 o 
 -11   2  13      229.78      268.82     18.90 o 
 -10   2  13       21.27       17.30      6.11 o 
  -9   2  13       36.16       35.25      5.43 o 
  -8   2  13      106.04      105.48      6.24 o 
  -7   2  13      477.89      506.15     11.08 o 
  -6   2  13      421.25      395.29      9.50 o 
  -5   2  13      188.14      185.06      5.09 o 
  -4   2  13      189.43      186.28      4.94 o 
  -3   2  13       21.13       15.14      2.81 o 
  -2   2  13      493.44      511.02     10.65 o 
  -1   2  13     2439.79     2422.00     29.79 o 
   0   2  13       56.29       58.72      4.89 o 
   1   2  13      512.49      504.40     10.48 o 
   2   2  13      544.87      538.55     11.52 o 
   3   2  13        0.09       -0.05      3.87 o 
   4   2  13        4.72        1.00      3.99 o 
   5   2  13      623.37      596.88     22.05 o 
   6   2  13       15.72       16.10      5.22 o 
   7   2  13      111.56      118.51      8.17 o 
   8   2  13       18.86       16.36      6.11 o 
   9   2  13       35.38       50.78     10.03 o 
 -11   3  13        6.11       15.64      8.03 o 
 -10   3  13      201.97      208.44     12.64 o 
  -9   3  13       77.36       68.81      6.67 o 
  -8   3  13        2.14       -3.31      3.31 o 
  -7   3  13      330.61      332.50      9.48 o 
  -6   3  13      276.41      298.85      8.65 o 
  -5   3  13       57.24       56.97      4.25 o 
  -4   3  13     1841.74     1773.20     19.93 o 
  -3   3  13      699.16      709.07     12.03 o 
  -2   3  13     1198.85     1122.61     14.67 o 
  -1   3  13     1227.30     1208.81     14.42 o 
   0   3  13       61.38       65.92      4.69 o 
   1   3  13      408.07      418.34      9.06 o 
   2   3  13      201.79      189.68      9.89 o 
   3   3  13        2.68        1.50      3.81 o 
   4   3  13       40.24       36.66      5.11 o 
   5   3  13       58.68       47.06      5.53 o 
   6   3  13        0.68        4.55      4.14 o 
   7   3  13        5.56        6.90      4.56 o 
   8   3  13        5.02       11.18      5.83 o 
 -11   4  13      116.27      110.75     12.82 o 
 -10   4  13      191.86      214.47     15.34 o 
  -9   4  13      108.16      126.69      8.28 o 
  -8   4  13        9.56        9.09      4.19 o 
  -7   4  13        0.64        3.29      3.54 o 
  -6   4  13      175.47      169.68      7.97 o 
  -5   4  13       26.32       28.52      3.89 o 
  -4   4  13      379.99      368.39      8.14 o 
  -3   4  13      225.75      225.75      9.10 o 
  -2   4  13      230.99      218.03      7.00 o 
  -1   4  13       36.58       39.47      2.99 o 
   0   4  13       61.96       52.57      3.77 o 
   1   4  13        5.71        1.87      2.72 o 
   2   4  13      449.12      437.42      9.77 o 
   3   4  13      146.16      163.00     11.04 o 
   4   4  13       15.57       15.22      4.42 o 
   5   4  13       36.20       44.90      5.60 o 
   6   4  13      272.07      311.23     11.07 o 
   7   4  13       54.89       63.54      7.73 o 
   8   4  13       10.00        6.34      9.75 o 
 -10   5  13       54.77       64.81     11.66 o 
  -9   5  13        7.46       12.62      5.82 o 
  -8   5  13       69.91       76.77      7.99 o 
  -7   5  13      173.64      162.19      7.76 o 
  -6   5  13      964.84      946.94     14.59 o 
  -5   5  13      335.77      344.50     10.04 o 
  -4   5  13       62.34       59.24      4.30 o 
  -3   5  13       95.32       81.16      5.09 o 
  -2   5  13      688.08      655.61     13.35 o 
  -1   5  13        7.30       11.51      3.15 o 
   0   5  13      546.61      566.74      9.75 o 
   1   5  13       41.08       35.80      3.92 o 
   2   5  13      180.39      191.09      7.93 o 
   3   5  13     2243.30     2125.98     29.91 o 
   4   5  13       85.21       85.87      6.50 o 
   5   5  13       19.44       12.78      5.15 o 
   6   5  13      424.24      470.57     15.72 o 
   7   5  13       46.92       43.58      8.65 o 
   8   5  13        3.32        2.45      7.30 o 
 -10   6  13       78.56       77.24      9.27 o 
  -9   6  13       18.06       15.68      6.37 o 
  -8   6  13       12.65        9.80      5.54 o 
  -7   6  13      145.64      135.66      9.33 o 
  -6   6  13        3.19        0.13      3.20 o 
  -5   6  13      523.28      549.66     11.89 o 
  -4   6  13      381.59      381.96     13.26 o 
  -3   6  13      311.93      296.76      9.68 o 
  -2   6  13       93.66      102.22      6.05 o 
  -1   6  13      618.37      605.06     11.49 o 
   0   6  13      115.89      102.71      5.35 o 
   1   6  13       37.10       37.15      3.61 o 
   2   6  13       38.30       38.26      3.80 o 
   3   6  13        0.17        1.07      4.40 o 
   4   6  13       11.30        1.83      4.40 o 
   5   6  13        6.15        8.61      5.16 o 
   6   6  13        0.11       -0.40      5.07 o 
   7   6  13        0.37        5.27      7.20 o 
  -9   7  13       21.59       35.97      7.36 o 
  -8   7  13      138.13      136.81     10.49 o 
  -7   7  13        2.38        4.84      5.16 o 
  -6   7  13      133.19      135.35      9.24 o 
  -5   7  13      164.45      160.96      9.61 o 
  -4   7  13      139.34      145.69      6.98 o 
  -3   7  13      201.71      183.63     13.27 o 
  -2   7  13        0.08        3.49      3.74 o 
  -1   7  13      249.74      250.54     10.00 o 
   0   7  13        6.14        1.80      3.46 o 
   1   7  13      226.50      211.68      8.49 o 
   2   7  13       57.75       65.70      5.77 o 
   3   7  13      176.70      158.90      9.44 o 
   4   7  13       76.16       80.07      8.97 o 
   5   7  13      141.37      156.46     27.75 o 
   6   7  13       36.25       37.52      9.90 o 
  -8   8  13       30.89       43.86      7.42 o 
  -7   8  13       22.47       23.91      5.72 o 
  -6   8  13       25.05       23.24      6.02 o 
  -5   8  13        1.05       -2.41      5.33 o 
  -4   8  13      115.03      122.77      7.32 o 
  -3   8  13      571.76      574.10     15.06 o 
  -2   8  13       37.58       41.84      5.63 o 
  -1   8  13       83.33       97.94      7.25 o 
   0   8  13       32.18       33.16      4.99 o 
   1   8  13      526.79      525.26     13.71 o 
   2   8  13      355.50      343.23     11.82 o 
   3   8  13        1.63       -1.02      4.31 o 
   4   8  13      310.29      311.80     12.51 o 
   5   8  13       80.72       89.81      8.83 o 
   6   8  13       11.13       14.65      7.57 o 
  -7   9  13       47.17       44.60      6.52 o 
  -6   9  13       52.39       67.65      6.94 o 
  -5   9  13       53.56       54.09      6.10 o 
  -4   9  13      182.96      195.15      8.88 o 
  -3   9  13       15.44       15.21      4.65 o 
  -2   9  13       17.64       21.37      5.85 o 
  -1   9  13      125.88      130.36      7.96 o 
   0   9  13       25.33       18.75      4.25 o 
   1   9  13        4.57        7.25      4.11 o 
   2   9  13        0.51       -3.06      3.99 o 
   3   9  13        0.23        1.45      4.68 o 
   4   9  13        8.04       15.01      5.82 o 
  -5  10  13        1.83        2.56      4.66 o 
  -4  10  13        0.54       -3.71      4.26 o 
  -3  10  13       26.94       23.11      7.85 o 
  -2  10  13        0.75        9.20      6.75 o 
  -1  10  13       60.65       70.79     13.80 o 
   0  10  13      156.62      159.27     18.60 o 
   1  10  13       20.91       18.00      7.64 o 
   2  10  13       30.42       32.41      8.27 o 
   3  10  13       12.94       15.15      5.52 o 
  -2  11  13       18.26       13.07      8.15 o 
  -1  11  13        1.57        1.80      9.60 o 
 -10   0  14      360.19      334.44     24.90 o 
  -8   0  14     2263.90     2301.28     36.96 o 
  -6   0  14       93.58       76.07     17.10 o 
  -4   0  14      451.19      434.40     12.23 o 
  -2   0  14     1157.08     1111.01     24.04 o 
   0   0  14      916.34      946.27     24.90 o 
   2   0  14      969.02      994.11     23.10 o 
   4   0  14      457.03      477.62     16.26 o 
   6   0  14        9.73       -6.90      6.90 o 
   8   0  14      316.84      335.04     25.50 o 
 -11   1  14       31.21       40.34      9.97 o 
 -10   1  14       33.38       33.34      9.00 o 
  -9   1  14       20.88       26.18      7.16 o 
  -8   1  14       41.58       41.28      5.56 o 
  -7   1  14       41.89       36.31      3.97 o 
  -6   1  14      390.26      378.64      9.39 o 
  -5   1  14       94.57       64.75      4.54 o 
  -4   1  14      108.78      126.56      6.39 o 
  -3   1  14      508.51      540.64     10.98 o 
  -2   1  14      710.14      672.69     11.25 o 
  -1   1  14     1255.38     1199.15     17.58 o 
   0   1  14      774.49      773.58     13.86 o 
   1   1  14      513.98      476.93     10.38 o 
   2   1  14     1402.63     1427.67     20.53 o 
   3   1  14       50.62       44.34      7.13 o 
   4   1  14      323.49      322.24     29.36 o 
   5   1  14       15.14       13.60      4.90 o 
   6   1  14       37.29       29.36      5.76 o 
   7   1  14        0.01        0.14      6.25 o 
   8   1  14       45.23       40.36      9.32 o 
 -11   2  14       99.74      108.25     12.72 o 
 -10   2  14        5.69       14.74      6.17 o 
  -9   2  14        0.87        4.11      6.10 o 
  -8   2  14       63.27       54.22      5.12 o 
  -7   2  14       53.50       64.67      6.11 o 
  -6   2  14       24.89       30.82      4.52 o 
  -5   2  14      115.72      110.34      5.06 o 
  -4   2  14       54.51       68.25      5.68 o 
  -3   2  14      398.27      381.82      8.27 o 
  -2   2  14      174.79      171.77      6.91 o 
  -1   2  14      127.77      126.79      7.60 o 
   0   2  14       19.38       19.97      3.11 o 
   1   2  14     1291.45     1259.04     18.60 o 
   2   2  14       60.32       56.61      6.80 o 
   3   2  14        0.51       -3.21      3.89 o 
   4   2  14       43.12       41.13      6.23 o 
   5   2  14      152.95      139.26      9.28 o 
   6   2  14       32.59       31.95      6.00 o 
   7   2  14       21.78       17.75      5.25 o 
   8   2  14        6.10        0.90      7.20 o 
 -11   3  14       24.90       28.12      8.97 o 
 -10   3  14      150.50      131.51     10.39 o 
  -9   3  14      372.72      398.93     20.50 o 
  -8   3  14       53.23       59.49      5.35 o 
  -7   3  14      735.07      779.30     14.90 o 
  -6   3  14        0.76        1.29      3.29 o 
  -5   3  14       53.01       43.14      4.34 o 
  -4   3  14      347.98      313.68      8.31 o 
  -3   3  14      442.14      405.70      9.41 o 
  -2   3  14      166.23      176.51     10.30 o 
  -1   3  14      759.03      736.63     11.25 o 
   0   3  14      742.17      725.65     14.64 o 
   1   3  14       77.69       83.90      5.81 o 
   2   3  14      199.54      202.45      7.11 o 
   3   3  14     1601.03     1604.47     26.67 o 
   4   3  14       67.63       56.21      5.84 o 
   5   3  14       60.84       72.55      6.56 o 
   6   3  14       19.79       23.20      5.20 o 
   7   3  14       34.98       18.99      6.27 o 
   8   3  14       34.34       27.12      8.80 o 
 -10   4  14       24.41       14.45      7.84 o 
  -9   4  14        0.50       -4.85      4.85 o 
  -8   4  14      136.76      150.79      7.77 o 
  -7   4  14      238.22      245.41     13.16 o 
  -6   4  14      262.40      249.87      7.58 o 
  -5   4  14      292.14      293.98      7.77 o 
  -4   4  14       15.14       14.89      3.38 o 
  -3   4  14       25.95       29.95      4.14 o 
  -2   4  14      958.93      972.00     29.35 o 
  -1   4  14      604.61      567.56      9.38 o 
   0   4  14      124.86      112.48      5.53 o 
   1   4  14      123.08      109.23      8.27 o 
   2   4  14      747.36      706.86     14.85 o 
   3   4  14      476.00      487.09     12.70 o 
   4   4  14      226.13      226.64      9.45 o 
   5   4  14       56.19       52.10      5.94 o 
   6   4  14        5.83        6.67      4.56 o 
   7   4  14       51.19       54.27      9.42 o 
   8   4  14       14.85       13.39      8.10 o 
 -10   5  14       41.61       31.75      9.09 o 
  -9   5  14       37.05       44.49      7.21 o 
  -8   5  14       54.94       60.44      8.44 o 
  -7   5  14       12.98       13.59      6.02 o 
  -6   5  14       54.40       62.99      4.45 o 
  -5   5  14       48.45       39.82      4.19 o 
  -4   5  14      217.35      245.76     11.23 o 
  -3   5  14        3.16        3.45      3.19 o 
  -2   5  14       37.27       34.99      4.60 o 
  -1   5  14       41.66       45.58      3.91 o 
   0   5  14      341.22      317.50      7.60 o 
   1   5  14        0.30        0.17      3.06 o 
   2   5  14      120.73      128.13      7.32 o 
   3   5  14       31.42       30.81      4.91 o 
   4   5  14       22.14       12.74      4.50 o 
   5   5  14       63.22       66.22      7.70 o 
   6   5  14        3.32        6.16      5.39 o 
   7   5  14        0.01       -4.48      8.25 o 
  -9   6  14       25.91       21.06      7.30 o 
  -8   6  14      263.35      265.34     12.97 o 
  -7   6  14      697.79      709.89     28.09 o 
  -6   6  14       13.37        4.55      3.53 o 
  -5   6  14      365.17      380.80     12.79 o 
  -4   6  14       42.63       30.06      4.28 o 
  -3   6  14       37.53       39.49      4.21 o 
  -2   6  14      440.11      411.11     10.85 o 
  -1   6  14      128.19      149.07      6.24 o 
   0   6  14       64.71       59.18      4.97 o 
   1   6  14      541.20      559.42     10.32 o 
   2   6  14      281.96      305.86     10.29 o 
   3   6  14      115.51      126.85      9.05 o 
   4   6  14       59.97       73.02     10.95 o 
   5   6  14      105.87      105.02     10.48 o 
   6   6  14        0.41       -0.70      6.32 o 
   7   6  14        4.31        0.30      7.21 o 
  -9   7  14      125.24      149.87     11.44 o 
  -8   7  14        6.77       -0.49      5.62 o 
  -7   7  14      218.82      228.41     12.04 o 
  -6   7  14       35.55       31.44      4.70 o 
  -5   7  14       26.46       21.99      4.83 o 
  -4   7  14        8.02        4.80      3.90 o 
  -3   7  14      248.32      251.78     10.05 o 
  -2   7  14       27.38       22.26      5.32 o 
  -1   7  14      295.15      279.26     11.70 o 
   0   7  14      126.17      117.75      7.26 o 
   1   7  14       14.46       19.87      6.70 o 
   2   7  14      188.35      166.09      9.16 o 
   3   7  14       80.84       86.63      7.91 o 
   4   7  14      122.38      132.81     11.31 o 
   5   7  14      287.80      277.69     15.56 o 
   6   7  14        1.02        7.07      7.13 o 
  -8   8  14        1.93        1.50      5.80 o 
  -7   8  14        4.24        3.56      4.93 o 
  -6   8  14        0.35       -2.70      3.78 o 
  -5   8  14       62.26       67.68      8.45 o 
  -4   8  14       23.28       22.67      8.67 o 
  -3   8  14      361.59      349.81     11.75 o 
  -2   8  14        0.16       -2.74      4.80 o 
  -1   8  14       22.80       11.92      9.00 o 
   0   8  14       64.73       58.48      6.94 o 
   1   8  14       83.70       96.21      7.26 o 
   2   8  14        7.27        5.23      4.36 o 
   3   8  14       13.65       22.48      5.59 o 
   4   8  14       26.08       22.86      8.57 o 
   5   8  14       33.60       33.08      7.35 o 
  -6   9  14       94.20      101.44      8.04 o 
  -5   9  14       75.73       72.34      7.08 o 
  -4   9  14      144.14      121.92      8.66 o 
  -3   9  14        0.83       -3.30      4.09 o 
  -2   9  14       26.85       24.61      8.13 o 
  -1   9  14       63.98       84.94      7.81 o 
   0   9  14      101.42      134.50     16.65 o 
   1   9  14       98.21       90.18      9.00 o 
   2   9  14       95.67      105.89      8.02 o 
   3   9  14       13.62       31.60      6.29 o 
   4   9  14       26.72       31.05      6.84 o 
  -4  10  14       36.82       27.33      5.86 o 
  -3  10  14       68.62       87.51      7.43 o 
  -2  10  14      123.72      140.44     15.00 o 
  -1  10  14        0.28       -0.60      9.30 o 
   0  10  14       13.53       22.20     11.10 o 
   1  10  14       53.05       47.36     10.20 o 
   2  10  14       32.04       45.47      7.70 o 
 -11   0  15       61.35       71.39     16.20 o 
  -9   0  15       18.35        9.30      9.90 o 
  -7   0  15      178.37      179.01     11.67 o 
  -5   0  15       93.23       84.57      8.07 o 
  -3   0  15      317.20      345.74     13.02 o 
  -1   0  15       73.28       95.59      5.31 o 
   1   0  15     1566.95     1611.76     32.01 o 
   3   0  15     1522.56     1421.86     30.31 o 
   5   0  15     1456.90     1397.46     47.39 o 
   7   0  15        4.47       -3.00      9.30 o 
 -11   1  15       21.05       19.76      9.01 o 
 -10   1  15      151.21      137.88     13.55 o 
  -9   1  15      138.52      125.49     16.95 o 
  -8   1  15       81.72       76.05      6.63 o 
  -7   1  15      405.66      417.06     12.16 o 
  -6   1  15        3.17       -2.76      3.62 o 
  -5   1  15      645.48      606.70     11.39 o 
  -4   1  15      247.47      227.96      7.02 o 
  -3   1  15       43.42       36.15      4.02 o 
  -2   1  15        2.15        1.71      2.13 o 
  -1   1  15       39.75       30.71      3.76 o 
   0   1  15     1210.19     1141.01     14.82 o 
   1   1  15      309.81      290.01      8.43 o 
   2   1  15      326.50      333.72     14.33 o 
   3   1  15      179.29      147.60      8.79 o 
   4   1  15        8.98       13.65      4.78 o 
   5   1  15      137.94      155.95      9.64 o 
   6   1  15       27.97       43.71      8.38 o 
   7   1  15       58.39       64.18     10.17 o 
   8   1  15        0.14       15.42      8.54 o 
 -11   2  15       76.44       82.78     13.65 o 
 -10   2  15       45.36       53.88     11.70 o 
  -9   2  15      256.99      243.51     12.64 o 
  -8   2  15       37.63       33.09      5.46 o 
  -7   2  15       70.78       72.49      7.14 o 
  -6   2  15      295.29      305.10      9.87 o 
  -5   2  15       69.12       87.51      5.72 o 
  -4   2  15       77.37       81.89      6.22 o 
  -3   2  15      314.85      289.27      7.30 o 
  -2   2  15       52.53       46.95      5.52 o 
  -1   2  15      164.56      174.12     10.36 o 
   0   2  15      483.38      499.24     10.10 o 
   1   2  15     3304.98     3169.89     37.48 o 
   2   2  15      205.10      222.00      9.88 o 
   3   2  15        9.04        9.44      4.56 o 
   4   2  15      240.19      260.41     10.93 o 
   5   2  15       79.32       75.80      7.54 o 
   6   2  15       55.69       64.75      7.41 o 
   7   2  15       12.11       25.41      7.93 o 
   8   2  15       16.90       31.60      9.44 o 
 -10   3  15       92.41      107.05     13.57 o 
  -9   3  15      158.49      184.69     11.52 o 
  -8   3  15      119.72      132.26      8.53 o 
  -7   3  15       51.44       59.91      5.24 o 
  -6   3  15      200.16      200.54      7.95 o 
  -5   3  15       65.06       80.33      6.67 o 
  -4   3  15      251.92      254.10      7.63 o 
  -3   3  15      215.23      225.12      7.25 o 
  -2   3  15        7.77       -2.93      3.02 o 
  -1   3  15      217.84      206.23      8.37 o 
   0   3  15       73.84       71.62      5.90 o 
   1   3  15      757.63      742.48     15.47 o 
   2   3  15        3.63       -1.52      3.64 o 
   3   3  15      113.69      119.97      9.61 o 
   4   3  15      808.59      807.91     19.48 o 
   5   3  15        3.50        2.79      4.30 o 
   6   3  15      103.97      117.16      8.39 o 
   7   3  15      130.28      135.62     14.01 o 
 -10   4  15       18.91       22.60      8.54 o 
  -9   4  15        0.26        1.69      8.70 o 
  -8   4  15      199.80      230.12     19.83 o 
  -7   4  15      701.74      772.16     15.04 o 
  -6   4  15      726.37      694.55     12.49 o 
  -5   4  15      349.70      343.35      8.40 o 
  -4   4  15       25.54       25.75      3.93 o 
  -3   4  15       68.78       51.81      4.51 o 
  -2   4  15      135.59      135.33      6.57 o 
  -1   4  15       19.10       21.22      3.74 o 
   0   4  15       88.43       79.59      5.78 o 
   1   4  15      264.02      254.08     16.50 o 
   2   4  15        9.28       10.10      4.17 o 
   3   4  15       53.00       39.82      5.40 o 
   4   4  15       99.85       91.11      7.17 o 
   5   4  15      171.43      170.47      9.46 o 
   6   4  15      154.26      221.24     12.38 o 
   7   4  15        6.87       -0.52      6.96 o 
  -9   5  15       15.14       13.71      7.53 o 
  -8   5  15        0.41        4.47      4.73 o 
  -7   5  15      138.32      136.12      8.55 o 
  -6   5  15      317.64      323.55     10.62 o 
  -5   5  15        1.36        3.13      3.16 o 
  -4   5  15      202.45      205.86      7.87 o 
  -3   5  15      378.90      374.92      9.52 o 
  -2   5  15      627.37      609.79     13.77 o 
  -1   5  15        1.31       -3.39      3.39 o 
   0   5  15       14.67       18.47      3.27 o 
   1   5  15       59.14       43.46      4.54 o 
   2   5  15      676.92      704.20     15.40 o 
   3   5  15       66.28       69.31      9.53 o 
   4   5  15        0.02        0.74      4.58 o 
   5   5  15        3.39       -3.88      5.89 o 
   6   5  15       22.94       37.15      8.45 o 
   7   5  15       13.73       14.40      7.60 o 
  -9   6  15       65.75       63.05     10.17 o 
  -8   6  15        0.63        3.15      6.82 o 
  -7   6  15       24.08       19.98      8.23 o 
  -6   6  15       79.88       95.25      6.35 o 
  -5   6  15       45.79       48.88      5.54 o 
  -4   6  15      322.46      346.73     11.81 o 
  -3   6  15        2.13        5.48      4.11 o 
  -2   6  15       75.87       84.42      6.83 o 
  -1   6  15       36.52       34.22      5.27 o 
   0   6  15      432.33      391.73     16.47 o 
   1   6  15       34.72       32.08      5.79 o 
   2   6  15      436.55      474.26     17.61 o 
   3   6  15       11.03        5.07      5.59 o 
   4   6  15        0.00        2.83      6.13 o 
   5   6  15      100.41       91.20     14.25 o 
   6   6  15       62.64       66.45     10.46 o 
  -8   7  15       99.95      114.22      9.96 o 
  -7   7  15       56.12       57.14      7.72 o 
  -6   7  15       72.55       82.70      6.23 o 
  -5   7  15        2.61       -0.10      4.86 o 
  -4   7  15        2.51        3.59      4.55 o 
  -3   7  15       83.21       76.69      6.84 o 
  -2   7  15      588.06      568.80     17.73 o 
  -1   7  15        1.82       -2.22      4.94 o 
   0   7  15      140.32      145.82     10.36 o 
   1   7  15      247.36      269.40     31.34 o 
   2   7  15       19.58       12.30      5.03 o 
   3   7  15       28.47       30.12      6.07 o 
   4   7  15      117.30      126.71     18.75 o 
   5   7  15      156.70      165.31     13.75 o 
  -7   8  15        0.91       -4.78      4.78 o 
  -6   8  15       22.86       21.82      4.73 o 
  -5   8  15      152.20      158.62      9.96 o 
  -4   8  15       40.16       40.25     10.20 o 
  -3   8  15      163.67      143.95     10.54 o 
  -2   8  15       94.91      106.81     22.50 o 
  -1   8  15       29.80       25.67      6.15 o 
   0   8  15      121.65      129.69      9.76 o 
   1   8  15       33.68       31.23      7.20 o 
   2   8  15        8.45        7.24      5.91 o 
   3   8  15       78.32       95.48      9.98 o 
   4   8  15        8.07       14.76      5.95 o 
  -6   9  15        2.06      -10.50     10.50 o 
  -5   9  15       49.57       58.05      6.70 o 
  -4   9  15        0.54       -3.21      4.77 o 
  -3   9  15       56.04       65.02      6.95 o 
  -2   9  15        1.60        8.32      4.69 o 
  -1   9  15       17.27        5.98      5.70 o 
   0   9  15        8.45       21.07      6.21 o 
   1   9  15       10.85       14.16      5.99 o 
   2   9  15        6.68        7.54      5.94 o 
   3   9  15        5.49        9.71      6.38 o 
  -3  10  15       79.07       80.57      7.68 o 
  -2  10  15       16.67       13.48      7.84 o 
  -1  10  15      351.40      373.73     26.40 o 
   0  10  15       49.55       52.78      7.71 o 
 -10   0  16        0.73       -1.80     10.50 o 
  -8   0  16        0.00       -2.13      6.11 o 
  -6   0  16       11.31        7.89      5.04 o 
  -4   0  16       28.16        9.15      4.75 o 
  -2   0  16        0.09       -1.61      4.10 o 
   0   0  16      987.33     1036.72     24.13 o 
   2   0  16      214.77      187.44     10.73 o 
   4   0  16       52.96       40.49     11.40 o 
   6   0  16      110.28       93.58     15.60 o 
 -10   1  16       61.07       79.36     11.56 o 
  -9   1  16      331.02      332.97     17.18 o 
  -8   1  16       11.27       12.16      7.74 o 
  -7   1  16       78.04       79.57      7.98 o 
  -6   1  16       13.32       10.06      4.20 o 
  -5   1  16      597.93      565.11     13.32 o 
  -4   1  16        9.86        5.80      3.69 o 
  -3   1  16      427.63      403.05     12.37 o 
  -2   1  16      689.92      689.73     10.41 o 
  -1   1  16        9.88        5.99      4.72 o 
   0   1  16      927.38      947.23     27.92 o 
   1   1  16       26.80       25.65      5.83 o 
   2   1  16        1.32       -3.80      3.80 o 
   3   1  16      405.31      397.71     13.06 o 
   4   1  16       14.94       10.52      5.72 o 
   5   1  16       19.69       25.77      7.74 o 
   6   1  16      178.84      191.45     14.74 o 
   7   1  16      223.95      238.87     16.86 o 
 -10   2  16      107.56      121.33     13.24 o 
  -9   2  16        4.23        4.33      7.31 o 
  -8   2  16      550.48      587.32     15.32 o 
  -7   2  16       24.69       24.64      5.20 o 
  -6   2  16        1.10       -3.58      3.58 o 
  -5   2  16        0.04       -0.23      3.64 o 
  -4   2  16      305.86      329.59     10.58 o 
  -3   2  16      441.54      407.58      8.81 o 
  -2   2  16      448.65      448.43     13.15 o 
  -1   2  16        0.50       -3.66      3.66 o 
   0   2  16        1.90        3.03      5.37 o 
   1   2  16       54.60       56.12      6.27 o 
   2   2  16      347.69      353.89     12.16 o 
   3   2  16      274.16      294.67     11.48 o 
   4   2  16      382.48      350.33     12.92 o 
   5   2  16      126.05      119.82      9.20 o 
   6   2  16       12.89       21.82      7.72 o 
   7   2  16        0.33       -2.72      6.89 o 
 -10   3  16       33.12       51.28     14.85 o 
  -9   3  16       30.55       25.24      6.75 o 
  -8   3  16        5.99        6.88      4.74 o 
  -7   3  16       71.72       64.90      6.59 o 
  -6   3  16       45.64       44.49      5.05 o 
  -5   3  16       14.81        9.62      4.20 o 
  -4   3  16      115.43      110.46      6.71 o 
  -3   3  16       60.57       48.61      4.00 o 
  -2   3  16       14.90       11.54      4.21 o 
  -1   3  16       97.11      103.09      7.00 o 
   0   3  16      115.35      109.93      7.17 o 
   1   3  16      184.31      181.21      9.31 o 
   2   3  16      120.03      115.18      7.54 o 
   3   3  16       49.58       51.78      6.03 o 
   4   3  16        7.96        4.84      4.36 o 
   5   3  16       11.20        9.43      5.23 o 
   6   3  16        3.69        1.96      5.97 o 
   7   3  16        8.14        8.04      7.74 o 
  -9   4  16        3.66       -6.02      6.02 o 
  -8   4  16        5.59        3.18      4.75 o 
  -7   4  16        6.03        7.94      4.57 o 
  -6   4  16        2.22        4.27      3.60 o 
  -5   4  16       44.58       46.78      4.82 o 
  -4   4  16      144.23      147.03      6.97 o 
  -3   4  16       12.45       15.40      3.64 o 
  -2   4  16        3.16       -2.25      3.17 o 
  -1   4  16      881.26      877.45     15.30 o 
   0   4  16       26.16       17.70      4.47 o 
   1   4  16      344.04      369.48     12.37 o 
   2   4  16        8.67        5.26      4.22 o 
   3   4  16      261.37      253.93     18.20 o 
   4   4  16       52.70       56.88      6.97 o 
   5   4  16       53.26       48.90      7.27 o 
   6   4  16        5.08        2.84      6.53 o 
  -9   5  16      138.69      133.63     13.25 o 
  -8   5  16       86.75       96.67     23.55 o 
  -7   5  16      413.00      404.91     21.30 o 
  -6   5  16      578.03      567.54     12.50 o 
  -5   5  16      150.41      146.81      8.10 o 
  -4   5  16      134.29      145.31      7.71 o 
  -3   5  16      647.50      693.01     17.62 o 
  -2   5  16       10.95       -1.76      4.18 o 
  -1   5  16       87.33       85.32      7.19 o 
   0   5  16      264.83      266.53      9.18 o 
   1   5  16      162.05      156.05     12.46 o 
   2   5  16       93.79       93.72      7.65 o 
   3   5  16      534.29      518.91     15.34 o 
   4   5  16        0.05        3.49      6.05 o 
   5   5  16       36.18       38.68      9.90 o 
   6   5  16        0.62        5.41      7.05 o 
  -8   6  16      109.26      128.39     12.70 o 
  -7   6  16       14.81       -6.30      6.30 o 
  -6   6  16       77.55       71.67      7.68 o 
  -5   6  16       32.04       20.15      5.48 o 
  -4   6  16       38.46       37.85      8.00 o 
  -3   6  16       33.01       38.59      5.81 o 
  -2   6  16        1.17        4.36      5.41 o 
  -1   6  16       14.24        8.30      5.62 o 
   0   6  16        3.60        4.27      5.41 o 
   1   6  16      127.58      117.37     10.29 o 
   2   6  16       22.96       32.25     11.55 o 
   3   6  16        8.49        1.67      6.05 o 
   4   6  16      105.41      115.07     11.40 o 
   5   6  16        0.84        1.61      6.62 o 
  -7   7  16       17.12       19.58      6.38 o 
  -6   7  16        5.68        5.63      4.24 o 
  -5   7  16        0.57       -0.26      5.10 o 
  -4   7  16        3.40        2.14      4.48 o 
  -3   7  16       70.94       71.04      7.10 o 
  -2   7  16      114.65      118.70      9.73 o 
  -1   7  16       17.65       12.60      9.45 o 
   0   7  16      464.80      446.77     16.56 o 
   1   7  16      141.82      124.00     10.66 o 
   2   7  16        0.58        0.08      5.76 o 
   3   7  16       32.71       22.66      7.28 o 
   4   7  16      126.57      125.60     11.95 o 
  -6   8  16        1.36        0.02      4.16 o 
  -5   8  16      121.76      131.31      9.67 o 
  -4   8  16      340.13      352.07     13.10 o 
  -3   8  16       36.12       34.82      5.91 o 
  -2   8  16       52.09       54.13      7.85 o 
  -1   8  16       92.33       94.73     11.70 o 
   0   8  16        0.53       -1.44      4.99 o 
   1   8  16      195.71      212.91     12.92 o 
   2   8  16        3.36       -2.14      5.71 o 
   3   8  16        0.21        1.89      7.80 o 
  -4   9  16        0.00        3.95      5.20 o 
  -3   9  16      151.39      167.22     10.22 o 
  -2   9  16        0.62       -3.04      5.95 o 
  -1   9  16       65.81       71.51     18.15 o 
   0   9  16        4.61       -2.20      7.20 o 
   1   9  16       44.00       47.97      7.93 o 
  -9   0  17      232.86      242.96     23.70 o 
  -7   0  17       11.33       16.20     10.20 o 
  -5   0  17        3.34        4.04      5.83 o 
  -3   0  17       20.42       12.79      5.19 o 
  -1   0  17     2474.77     2525.69     69.44 o 
   1   0  17      290.75      259.15     19.20 o 
   3   0  17       25.91       19.50      9.30 o 
   5   0  17        3.52        2.40      8.70 o 
   7   0  17      416.47      398.33     28.50 o 
 -10   1  17        0.74       -6.89      6.89 o 
  -9   1  17        0.19        2.99      7.53 o 
  -8   1  17        3.06        6.01      5.45 o 
  -7   1  17      137.25      139.14     10.95 o 
  -6   1  17       56.75       52.90      6.01 o 
  -5   1  17       62.87       94.78      9.61 o 
  -4   1  17       91.15       90.88      6.58 o 
  -3   1  17       21.73       13.50      4.66 o 
  -2   1  17      126.92      152.97      8.84 o 
  -1   1  17      432.18      435.14     12.99 o 
   0   1  17      152.26      182.29      9.53 o 
   1   1  17       65.58       70.60      6.77 o 
   2   1  17       21.05        8.93      4.55 o 
   3   1  17       36.79       25.68      6.99 o 
   4   1  17      156.09      147.70     17.25 o 
   5   1  17      124.64      133.63     12.49 o 
   6   1  17       43.28       58.72     13.65 o 
   7   1  17       67.62       74.69     15.60 o 
 -10   2  17      100.62       78.77     11.77 o 
  -9   2  17      123.05      111.50     15.75 o 
  -8   2  17      163.28      190.01     12.05 o 
  -7   2  17      108.28      118.10      8.27 o 
  -6   2  17       71.18       79.82      8.31 o 
  -5   2  17       90.17       91.06      6.16 o 
  -4   2  17        0.00       -3.59      3.59 o 
  -3   2  17       23.17       29.69      4.67 o 
  -2   2  17      328.20      296.02      8.47 o 
  -1   2  17      305.70      317.09     11.42 o 
   0   2  17       13.63       11.17      4.73 o 
   1   2  17      148.17      142.99      8.87 o 
   2   2  17        1.19        3.86      4.55 o 
   3   2  17      219.16      213.65     14.73 o 
   4   2  17        1.16       -4.45      4.45 o 
   5   2  17       20.02       36.69      8.24 o 
   6   2  17       23.28       31.64      8.57 o 
  -9   3  17       61.06       62.69     10.28 o 
  -8   3  17        0.13       -4.23      4.23 o 
  -7   3  17      199.24      203.54     10.35 o 
  -6   3  17      168.83      171.26      9.12 o 
  -5   3  17       17.26       14.73      4.56 o 
  -4   3  17      161.26      189.35      9.01 o 
  -3   3  17        1.77        2.97      3.01 o 
  -2   3  17       14.94       13.58      3.86 o 
  -1   3  17      258.34      262.24      9.93 o 
   0   3  17      457.89      447.11     12.53 o 
   1   3  17      258.46      264.06     11.41 o 
   2   3  17      594.13      578.73     23.23 o 
   3   3  17       98.62       91.10      8.13 o 
   4   3  17        0.47       -7.00     11.22 o 
   5   3  17       11.47        9.80      5.63 o 
   6   3  17       98.41       94.18     16.80 o 
  -9   4  17       21.74       34.86      9.11 o 
  -8   4  17       49.21       47.97      8.06 o 
  -7   4  17      145.07      137.87     10.14 o 
  -6   4  17      352.30      365.18     13.90 o 
  -5   4  17      335.27      351.64     12.99 o 
  -4   4  17       58.27       83.20      6.12 o 
  -3   4  17      208.64      201.28      8.48 o 
  -2   4  17        0.04        1.93      3.89 o 
  -1   4  17        2.02        3.99      3.82 o 
   0   4  17      235.47      229.07     10.33 o 
   1   4  17       49.90       53.59      6.50 o 
   2   4  17        4.13       -1.71      6.70 o 
   3   4  17      125.93      119.07      9.08 o 
   4   4  17       11.17        7.96      5.28 o 
   5   4  17      244.92      239.44     12.99 o 
   6   4  17       38.99       60.50      9.96 o 
  -8   5  17       34.90       27.03      8.38 o 
  -7   5  17       17.35       26.35      7.69 o 
  -6   5  17       90.34      120.84      9.23 o 
  -5   5  17       72.23       69.34      7.55 o 
  -4   5  17        4.88        3.43      3.99 o 
  -3   5  17        8.49        9.84      4.01 o 
  -2   5  17        3.14        0.26      4.27 o 
  -1   5  17       15.74        6.20      3.93 o 
   0   5  17        0.04       -1.20      3.64 o 
   1   5  17      254.85      274.25     11.28 o 
   2   5  17      180.40      166.38     10.16 o 
   3   5  17      130.47      128.16     16.05 o 
   4   5  17       78.93       98.69     19.80 o 
   5   5  17       44.77       42.23     13.20 o 
  -8   6  17      185.83      196.80     15.20 o 
  -7   6  17      124.04      106.79     16.80 o 
  -6   6  17       24.29       20.55      5.68 o 
  -5   6  17       48.36       54.99      8.54 o 
  -4   6  17       62.56       54.76      8.88 o 
  -3   6  17       17.13       19.44      5.20 o 
  -2   6  17      151.58      174.73     12.11 o 
  -1   6  17       39.46       40.04      7.47 o 
   0   6  17        7.16        8.30      5.68 o 
   1   6  17      632.89      709.24     21.82 o 
   2   6  17       84.16       70.06      9.27 o 
   3   6  17        0.35        4.93      8.10 o 
   4   6  17      161.45      172.90     13.58 o 
  -7   7  17       25.60       10.70      7.31 o 
  -6   7  17       88.98       99.55      8.77 o 
  -5   7  17      167.48      175.23     13.04 o 
  -4   7  17      239.19      245.51     15.09 o 
  -3   7  17       13.70       14.40      5.27 o 
  -2   7  17        5.02        0.13      7.35 o 
  -1   7  17        0.25       -3.76      6.90 o 
   0   7  17       22.62       33.37     10.65 o 
   1   7  17        7.46        7.13      8.70 o 
   2   7  17       95.81      104.39     10.50 o 
   3   7  17       64.31       63.29      9.43 o 
  -5   8  17        1.07        4.48      6.83 o 
  -4   8  17       50.26       41.49      6.81 o 
  -3   8  17       47.80       42.69      7.66 o 
  -2   8  17        2.55        2.00      4.93 o 
  -1   8  17       10.58        1.90      5.69 o 
   0   8  17      113.70      107.37     10.30 o 
   1   8  17       61.49       65.22      8.86 o 
   2   8  17       69.39       79.50      9.72 o 
  -2   9  17      197.81      221.90     16.18 o 
  -1   9  17        9.87        9.69      6.60 o 
  -8   0  18      133.68      134.08     18.30 o 
  -6   0  18       38.86       59.39     13.20 o 
  -4   0  18     1119.57     1117.31     41.09 o 
  -2   0  18      458.03      492.81     25.80 o 
   0   0  18      268.96      223.46     18.00 o 
   2   0  18       22.58       12.00      9.30 o 
   4   0  18      207.83      160.17     18.60 o 
   6   0  18       27.32       32.99     12.90 o 
  -9   1  18      103.16      111.25     12.72 o 
  -8   1  18      112.11       96.74     11.77 o 
  -7   1  18       17.73        9.31      9.12 o 
  -6   1  18        6.28        1.79      5.36 o 
  -5   1  18        6.46        6.92      5.07 o 
  -4   1  18       17.93       16.88      6.23 o 
  -3   1  18      193.96      195.54     10.08 o 
  -2   1  18       29.20       30.59      5.59 o 
  -1   1  18       18.60       22.33      5.12 o 
   0   1  18       51.21       72.17      6.97 o 
   1   1  18       16.01       14.55      6.57 o 
   2   1  18        1.85        3.17      6.90 o 
   3   1  18       40.16       41.37     10.20 o 
   4   1  18        6.79       16.95      7.42 o 
   5   1  18       16.34       14.17      7.50 o 
   6   1  18       62.90       56.98     10.27 o 
  -9   2  18       49.09       37.73      9.54 o 
  -8   2  18      119.97       93.14     11.67 o 
  -7   2  18       10.13       23.05      9.90 o 
  -6   2  18        2.11       -4.40      4.40 o 
  -5   2  18        9.47        4.31      4.06 o 
  -4   2  18       41.70       31.71      6.77 o 
  -3   2  18        3.11        0.84      3.78 o 
  -2   2  18       16.57       19.37      5.34 o 
  -1   2  18       67.24       74.17      7.30 o 
   0   2  18        0.22        1.51      4.43 o 
   1   2  18       22.31       22.65      5.61 o 
   2   2  18       16.56       12.51      5.06 o 
   3   2  18      149.29      135.23     11.91 o 
   4   2  18      288.94      313.53     33.29 o 
   5   2  18       20.50       22.14      8.05 o 
   6   2  18        2.61       14.63      8.16 o 
  -9   3  18       15.49       23.44      8.80 o 
  -8   3  18       33.44       19.01     12.60 o 
  -7   3  18       84.86       89.15      8.75 o 
  -6   3  18       66.33       64.09      7.29 o 
  -5   3  18      326.33      323.59     12.84 o 
  -4   3  18        7.79        9.10      4.95 o 
  -3   3  18      483.65      526.63     17.32 o 
  -2   3  18      373.08      382.59     15.46 o 
  -1   3  18       14.02       -1.25      5.60 o 
   0   3  18      351.28      333.51     12.56 o 
   1   3  18      310.95      293.40     11.99 o 
   2   3  18        5.49        0.67      4.72 o 
   3   3  18       18.21        6.19      5.25 o 
   4   3  18      139.18      146.77     10.38 o 
   5   3  18        9.90        2.85     12.30 o 
  -8   4  18      228.91      220.74     15.80 o 
  -7   4  18        3.22       -3.28      5.12 o 
  -6   4  18       46.41       39.36      5.88 o 
  -5   4  18       31.83       24.65      5.93 o 
  -4   4  18      303.30      296.41     12.21 o 
  -3   4  18       71.49       83.34      9.11 o 
  -2   4  18        0.21        5.11      4.08 o 
  -1   4  18        0.07        5.11      4.05 o 
   0   4  18       26.50       34.61      7.24 o 
   1   4  18        0.18        3.01      6.50 o 
   2   4  18      290.38      306.46     12.51 o 
   3   4  18       78.65       82.79      8.30 o 
   4   4  18       96.57      111.83      9.60 o 
   5   4  18       33.49       25.10      8.26 o 
  -8   5  18        1.37       19.12      8.15 o 
  -7   5  18       40.35       27.25      8.40 o 
  -6   5  18        0.25       -1.37      4.87 o 
  -5   5  18        2.36       -1.63      5.71 o 
  -4   5  18       13.78       11.89      5.37 o 
  -3   5  18        0.07       -4.37      4.37 o 
  -2   5  18       34.98       27.38      5.94 o 
  -1   5  18        2.46       -3.85      3.85 o 
   0   5  18       18.69       15.58      4.47 o 
   1   5  18        2.76        3.01      4.96 o 
   2   5  18      144.30      140.67     12.07 o 
   3   5  18       15.63       23.05      7.60 o 
   4   5  18       31.13       26.01      8.33 o 
  -7   6  18      303.97      324.78     17.54 o 
  -6   6  18        0.06        0.34      5.09 o 
  -5   6  18       28.59       35.05      7.85 o 
  -4   6  18       42.11       31.34      7.60 o 
  -3   6  18       37.92       39.79      7.93 o 
  -2   6  18      293.59      315.67     15.19 o 
  -1   6  18      215.40      222.97     13.12 o 
   0   6  18        0.00       -2.15      5.81 o 
   1   6  18      210.11      203.71     13.83 o 
   2   6  18        0.44        8.33      6.77 o 
   3   6  18       16.42        7.90      7.10 o 
  -6   7  18       83.56       97.58     12.25 o 
  -5   7  18      138.09      131.75     12.21 o 
  -4   7  18        5.84        8.00      6.40 o 
  -3   7  18      154.24      163.43     17.40 o 
  -2   7  18        0.05       -3.16      4.63 o 
  -1   7  18        6.16        8.03      6.47 o 
   0   7  18       66.07       69.11      9.37 o 
   1   7  18       19.09       23.89      7.20 o 
   2   7  18       26.97       29.98      7.85 o 
  -4   8  18       28.74       17.49     13.05 o 
  -3   8  18        1.61        4.99      6.53 o 
  -2   8  18       16.42        8.00      5.48 o 
  -1   8  18       21.35       19.47      7.28 o 
   0   8  18      147.94      139.60     18.75 o 
  -9   0  19       25.15        6.60     12.00 o 
  -7   0  19       22.41       53.09     13.80 o 
  -5   0  19      131.22      154.34     12.82 o 
  -3   0  19      154.59      186.27     19.50 o 
  -1   0  19      165.25      163.77     18.00 o 
   1   0  19      121.44      109.48     15.30 o 
   3   0  19        0.86       -8.10      8.10 o 
   5   0  19        4.96        3.90      9.90 o 
  -9   1  19      196.70      191.97     16.12 o 
  -8   1  19        9.60        2.52      7.53 o 
  -7   1  19       39.50       40.65      8.88 o 
  -6   1  19      250.00      233.33     15.48 o 
  -5   1  19       10.08       13.42      5.53 o 
  -4   1  19       14.70        6.22      5.42 o 
  -3   1  19       82.39       70.81      9.54 o 
  -2   1  19      897.26      950.09     26.72 o 
  -1   1  19      462.77      484.63     18.75 o 
   0   1  19      204.73      184.84     24.45 o 
   1   1  19       30.66       16.41      6.66 o 
   2   1  19       33.19       21.14      7.30 o 
   3   1  19        3.70       14.16      7.20 o 
   4   1  19       17.99       11.53      7.31 o 
   5   1  19        0.69        4.17      7.31 o 
  -8   2  19       14.47       15.93      8.16 o 
  -7   2  19        7.81        6.12     10.80 o 
  -6   2  19        0.48        5.64      6.47 o 
  -5   2  19      407.48      416.19     15.59 o 
  -4   2  19        7.05       11.77      5.09 o 
  -3   2  19       35.74       24.09      4.95 o 
  -2   2  19        3.80       -3.92      3.92 o 
  -1   2  19      256.26      275.21     15.24 o 
   0   2  19       13.07        9.05      5.10 o 
   1   2  19      239.51      267.42     32.84 o 
   2   2  19       25.42       10.58      6.68 o 
   3   2  19        3.33       -3.63      6.60 o 
   4   2  19        0.26       -6.45      6.45 o 
   5   2  19       60.31       74.65     15.30 o 
  -8   3  19      163.03      157.34     14.40 o 
  -7   3  19       13.95       15.53     10.05 o 
  -6   3  19      193.42      235.04     10.75 o 
  -5   3  19        1.17        1.75      5.10 o 
  -4   3  19       48.19       36.07      6.34 o 
  -3   3  19        0.09       -1.00      3.90 o 
  -2   3  19        0.39       -0.94      3.94 o 
  -1   3  19       58.38       83.09      7.72 o 
   0   3  19      117.43      101.76      8.45 o 
   1   3  19        0.01        1.95      4.80 o 
   2   3  19      195.44      195.16     11.30 o 
   3   3  19       28.18       38.31      8.66 o 
   4   3  19        4.89       -2.68      6.47 o 
  -8   4  19        2.67       -1.20      9.90 o 
  -7   4  19       85.58       99.36     10.69 o 
  -6   4  19       53.28       54.21      6.69 o 
  -5   4  19       12.70        9.78      5.47 o 
  -4   4  19       75.00       79.77      8.07 o 
  -3   4  19        1.01        3.87      5.73 o 
  -2   4  19       27.79       25.77      5.04 o 
  -1   4  19        3.23       -2.02      3.97 o 
   0   4  19       83.01      110.53      8.86 o 
   1   4  19        0.57        1.50      4.90 o 
   2   4  19       47.92       49.29     11.62 o 
   3   4  19       59.42       54.13      7.56 o 
   4   4  19      122.98      118.78     17.10 o 
  -7   5  19       86.18      106.48     32.69 o 
  -6   5  19      237.32      232.88     13.60 o 
  -5   5  19       27.77       24.72      7.81 o 
  -4   5  19      188.33      157.59     12.80 o 
  -3   5  19      160.19      171.06     10.72 o 
  -2   5  19        0.41       -1.17      4.96 o 
  -1   5  19       13.25       10.60      4.60 o 
   0   5  19      291.21      328.20     11.31 o 
   1   5  19       50.58       57.38      9.18 o 
   2   5  19      157.70      180.23     13.71 o 
   3   5  19        3.10       -1.45      6.48 o 
  -6   6  19        9.13       -2.11      6.64 o 
  -5   6  19       95.29       99.42     10.88 o 
  -4   6  19      102.50       90.29     13.35 o 
  -3   6  19        2.63        5.06      9.90 o 
  -2   6  19      220.59      224.89     13.91 o 
  -1   6  19       28.96       29.28      7.95 o 
   0   6  19       36.59       22.26      7.51 o 
   1   6  19       23.16       26.48      7.74 o 
   2   6  19        1.44        6.44      6.83 o 
  -4   7  19       17.97       10.45      7.50 o 
  -3   7  19       30.67       39.60      8.33 o 
  -2   7  19       10.16        5.68      6.66 o 
  -1   7  19        0.58       10.23      6.77 o 
   0   7  19        1.75       -3.45      6.15 o 
   1   7  19      140.85      125.83     12.11 o 
  -8   0  20       97.84      125.08     19.20 o 
  -6   0  20       31.95       39.89     12.60 o 
  -4   0  20       65.82       62.87     11.85 o 
  -2   0  20       41.49        5.40      9.30 o 
   0   0  20       29.92       17.70     10.50 o 
   2   0  20       26.72       34.79     12.00 o 
   4   0  20        1.78       15.90     11.10 o 
  -8   1  20      101.38      135.70     13.99 o 
  -7   1  20        5.98        2.85      7.64 o 
  -6   1  20       47.19       63.08      9.85 o 
  -5   1  20      122.32      128.46     10.04 o 
  -4   1  20        1.85       -3.51      4.72 o 
  -3   1  20      102.94      123.74     18.60 o 
  -2   1  20      319.64      305.27     15.69 o 
  -1   1  20      102.00      131.02     12.18 o 
   0   1  20       38.98       39.28      8.05 o 
   1   1  20       76.88       79.32     10.80 o 
   2   1  20        3.68        3.78      6.45 o 
   3   1  20      122.46      127.61     12.72 o 
   4   1  20       49.61       44.01     18.90 o 
  -8   2  20       58.49       80.82     11.66 o 
  -7   2  20       70.51       64.37     10.46 o 
  -6   2  20       58.83       54.60     19.05 o 
  -5   2  20       34.93       35.20      6.79 o 
  -4   2  20      313.57      358.99     17.18 o 
  -3   2  20       39.77       43.95      7.14 o 
  -2   2  20       64.32       75.92     10.07 o 
  -1   2  20       93.14       79.16     10.18 o 
   0   2  20      243.47      213.34     14.52 o 
   1   2  20       91.55       83.96     25.20 o 
   2   2  20      285.68      316.24     16.75 o 
   3   2  20      135.33      140.96     28.65 o 
   4   2  20        1.24        1.23      7.30 o 
  -7   3  20      156.42      196.24     15.56 o 
  -6   3  20        5.77       -5.25      5.25 o 
  -5   3  20        0.03        1.00      6.77 o 
  -4   3  20       21.98       19.81      6.12 o 
  -3   3  20       42.42       34.25      5.69 o 
  -2   3  20        4.10        3.93      4.27 o 
  -1   3  20        2.79        6.10      5.02 o 
   0   3  20      126.23      117.65      9.20 o 
   1   3  20        0.00       -2.45      6.23 o 
   2   3  20        0.07       -2.18      6.48 o 
   3   3  20       27.75       22.36      8.16 o 
  -7   4  20       76.40       62.09     14.10 o 
  -6   4  20        9.53        5.22      5.14 o 
  -5   4  20      215.48      214.94     20.12 o 
  -4   4  20      103.94      112.55     13.17 o 
  -3   4  20      212.28      204.54     11.78 o 
  -2   4  20       13.10       21.90      5.23 o 
  -1   4  20       39.96       37.04      5.74 o 
   0   4  20        2.28       -0.15      6.61 o 
   1   4  20       36.78       44.95      7.77 o 
   2   4  20       96.07       98.89      9.27 o 
   3   4  20       19.02       33.73      8.57 o 
  -6   5  20       22.23        8.73      6.06 o 
  -5   5  20      225.48      219.02     15.29 o 
  -4   5  20       17.35       14.89      7.51 o 
  -3   5  20       84.10       95.41     10.72 o 
  -2   5  20      196.36      221.29     14.68 o 
  -1   5  20        0.01       -8.70      8.70 o 
   0   5  20        5.22        5.85      6.79 o 
   1   5  20      264.39      281.71     19.35 o 
   2   5  20        1.55        7.53      7.08 o 
  -4   6  20       28.71       25.36      8.06 o 
  -3   6  20        3.69        5.72      6.83 o 
  -2   6  20        5.72        7.37      8.40 o 
  -1   6  20        0.47        3.40      6.75 o 
   0   6  20        1.75       13.35      9.15 o 
   1   6  20        0.08       -0.25      6.62 o 
  -7   0  21      248.10      219.86     23.70 o 
  -5   0  21      323.60      339.71     23.10 o 
  -3   0  21       86.25       91.48     15.90 o 
  -1   0  21      898.59      881.55     38.69 o 
   1   0  21        1.45       -6.00      9.00 o 
   3   0  21       19.82       41.39     13.50 o 
  -7   1  21       10.74       25.53      8.84 o 
  -6   1  21       21.80       13.20      7.72 o 
  -5   1  21       32.71       24.14      6.87 o 
  -4   1  21        0.66        4.39      5.77 o 
  -3   1  21       98.05      105.73     11.56 o 
  -2   1  21      437.01      423.49     18.45 o 
  -1   1  21       28.09       45.34     11.85 o 
   0   1  21        0.91        2.54      6.47 o 
   1   1  21        0.44       -6.68      6.68 o 
   2   1  21        0.45        6.92      7.41 o 
   3   1  21       14.61       20.46      8.26 o 
  -7   2  21       17.10        6.01      8.05 o 
  -6   2  21        1.77        3.30     13.80 o 
  -5   2  21       78.24       94.82      9.34 o 
  -4   2  21       65.28       65.74      9.86 o 
  -3   2  21      102.86      101.86     12.63 o 
  -2   2  21       25.14       39.69      8.57 o 
  -1   2  21       22.16       31.49      8.38 o 
   0   2  21       32.69       26.15      8.24 o 
   1   2  21        5.89        6.20      7.31 o 
   2   2  21        9.32       18.41      8.16 o 
   3   2  21        0.97        7.38      8.25 o 
  -6   3  21      363.51      365.69     15.23 o 
  -5   3  21        1.57       -1.13      7.10 o 
  -4   3  21      119.89      125.09     12.49 o 
  -3   3  21      190.51      206.63     12.18 o 
  -2   3  21      105.66      102.86      9.28 o 
  -1   3  21       13.06       11.12      7.06 o 
   0   3  21       32.74       41.97      8.90 o 
   1   3  21       16.88       20.83      8.70 o 
   2   3  21        4.41        0.28      7.20 o 
  -5   4  21      203.05      252.82     32.24 o 
  -4   4  21       17.09       16.66      7.90 o 
  -3   4  21        0.04       -5.05      5.05 o 
  -2   4  21       16.71       19.32      5.48 o 
  -1   4  21      117.36      112.23      8.33 o 
   0   4  21      136.22      150.08     17.40 o 
   1   4  21       99.35      114.60     12.04 o 
  -4   5  21        0.76       -3.77      6.66 o 
  -3   5  21        5.06       -6.28     10.65 o 
  -2   5  21        1.05        8.55      7.21 o 
  -1   5  21       69.87       71.03     10.39 o 
   0   5  21        4.52        6.33      7.05 o 
  -6   0  22       65.37      107.08     18.60 o 
  -4   0  22       95.23       87.81     11.67 o 
  -2   0  22        1.58       -3.60      9.90 o 
   0   0  22      101.46      110.68     17.70 o 
  -6   1  22        1.07       -5.26      7.63 o 
  -5   1  22        0.20       -3.97      5.68 o 
  -4   1  22       30.22       41.62      7.66 o 
  -3   1  22      467.47      474.32     20.78 o 
  -2   1  22       27.45       17.10      8.27 o 
  -1   1  22        5.93       -6.20      6.96 o 
   0   1  22        1.04       -1.76      7.05 o 
   1   1  22       24.28       18.63      7.93 o 
  -5   2  22       56.01       72.14     12.90 o 
  -4   2  22       33.00       16.13      8.16 o 
  -3   2  22       81.55       74.17      8.87 o 
  -2   2  22      109.34      126.19     12.82 o 
  -1   2  22       11.42       -2.76      7.05 o 
   0   2  22        0.63        4.30     10.95 o 
   1   2  22       18.75       38.00      9.22 o 
  -4   3  22       76.56       75.07     10.92 o 
  -3   3  22       56.52       54.23      9.86 o 
  -2   3  22      137.82      171.68     13.05 o 
  -1   3  22       90.54      123.90     12.70 o 
   0   3  22        1.57       -7.65      7.65 o 
  -3   4  22        0.82       -1.43      7.20 o 
  -2   4  22        0.21        1.84      7.35 o 
  -1   4  22        2.78       -3.12      5.87 o 
  -3   0  23       90.75       76.79     16.80 o 
  -1   0  23        0.43       -3.30     10.80 o 
  -3   1  23      156.07      166.55     12.12 o 
  -2   1  23       61.76       74.52     22.80 o 
  -1   1  23        7.38        3.62      7.95 o 
                                                 
